# Supplementary material for: Supra­molecular inter­actions in the 1:2 co-crystal of 4,4′-bipyridine and 3-chloro­thio­phene-2-carb­oxy­lic acid
Source: Acta Crystallogr E Crystallogr Commun. 2016 Sep 5;72(Pt 10):1362–5. doi: 10.1107/S2056989016013724 (PMC5050753; doi:10.1107/S2056989016013724)
Supplement: Supplementary file 1 [file e-72-01362-sup1.cif]

##############################################################################
#                                                                            #
# This CIF contains the data in a paper accepted for publication in          #
# Acta Crystallographica Section E. It conforms to the requirements of       #
# Notes for Authors for Acta Crystallographica Section E, and has been       #
# peer reviewed under the auspices of the IUCr Commission on Journals.       #
#                                                                            #
# Full details of the Crystallographic Information File format               #
# are given in the paper "The Crystallographic Information File (CIF):       #
# a New Standard Archive File for Crystallography" by S. R. Hall, F. H.      #
# Allen and I. D. Brown [Acta Cryst. (1991), A47, 655-685].                  #
#                                                                            #
# The current version of the core CIF dictionary is obtainable from          #
# ftp://ftp.iucr.org/pub/cif_core.dic.                                       #
#                                                                            #
# Software is freely available for graphical display of the structure(s)     #
# in this CIF. For information consult the CIF software page                 #
# http://www.iucr.org/resources/cif/software.                                #
#                                                                            #
# This file may be used for bona fide research purposes within the           #
# scientific community so long as proper attribution is given to the journal # 
# article from which it was obtained.                                        #
#                                                                            #
##############################################################################
data_I
_database_code_depnum_ccdc_archive 'CCDC 1501060'
_audit_creation_method     'SHELXL-2014/7'
_journal_date_recd_electronic     2016-08-17
_journal_date_accepted     2016-08-26
_journal_name_full     'Acta Crystallographica, Section E'
_journal_year     2016
_journal_volume     72
_journal_issue     10
_journal_page_first     1362
_journal_page_last     1365
_journal_paper_category     GO
_journal_paper_doi     10.1107/S2056989016013724
_journal_coeditor_code     HG5476
_publ_contact_author_name     'Thomas Muthiah, Packianathan'
_publ_contact_author_address
;
School of Chemistry,
Bharathidasan University,
Tiruchirappalli 620 024,
Tamilnadu, India
;
_publ_contact_author_email     tommtrichy@yahoo.co.in
_publ_contact_author_fax     ?
_publ_contact_author_phone     ?
_publ_section_title
;
Supramolecular interactions in the 1:2 co-crystal of 4,4'-bipridine and
3-chlorothiophene-2-carboxylic acid
;
_publ_section_title_footnote     .
loop_
    _publ_author_name
    _publ_author_footnote
    _publ_author_address
    'Prajina, Olakkandiyil' .
;
School of Chemistry,
Bharathidasan University,
Tiruchirappalli 620 024,
Tamilnadu,
India
;
    'Thomas Muthiah, Packianathan' .
;
School of Chemistry, Bharathidasan University, Tiruchirappalli 620 024,
Tamilnadu,
India
;
    'Geiger, David K' .
;
Department of Chemistry, SUNY-College at Geneseo, Geneseo, New York 14454,
USA
;
_publ_section_synopsis
;
The asymmetric unit comprises of one 3-chlorothiophene-2-carboxylic acid (3TPC)
and one half of a 4,4'-bipyridine (BPY) molecule linked together <i>via</i> an
O--H...N hydrogen bond.
;
_chemical_name_systematic
;
bis(3-Chlorothiophene-2-carboxylic acid); 4,4'-bipyridine
;
_chemical_name_common     ?
_chemical_formula_moiety     '2(C5 H3 Cl O2 S), C10 H8 N2'
_chemical_formula_sum     'C20 H14 Cl2 N2 O4 S2'
_chemical_formula_iupac     '2C5 H3 Cl O2 S, C10 H8 N2'
_chemical_formula_weight     481.35
_chemical_melting_point     ?
_shelx_space_group_comment
;
The symmetry employed for this shelxl refinement is uniquely defined
by the following loop, which should always be used as a source of
symmetry information in preference to the above space-group names.
They are only intended as comments.
;
_space_group_crystal_system     monoclinic
_space_group_name_H-M_alt     'C 2/c'
_space_group_name_Hall     '-C 2yc'
loop_
    _space_group_symop_operation_xyz
    'x, y, z'
    '-x, y, -z+1/2'
    'x+1/2, y+1/2, z'
    '-x+1/2, y+1/2, -z+1/2'
    '-x, -y, -z'
    'x, -y, z-1/2'
    '-x+1/2, -y+1/2, -z'
    'x+1/2, -y+1/2, z-1/2'
_cell_length_a     13.538(4)
_cell_length_b     5.1230(18)
_cell_length_c     30.167(10)
_cell_angle_alpha     90
_cell_angle_beta     95.968(9)
_cell_angle_gamma     90
_cell_volume     2080.8(12)
_cell_formula_units_Z     4
_cell_measurement_reflns_used     3438
_cell_measurement_theta_min     2.7117
_cell_measurement_theta_max     24.7982
_cell_measurement_temperature     200(2)
_exptl_crystal_description     plate
_exptl_crystal_colour     'clear colourless'
_exptl_crystal_size_max     0.500
_exptl_crystal_size_mid     0.500
_exptl_crystal_size_min     0.100
_exptl_crystal_density_diffrn     1.537
_exptl_crystal_density_meas     ?
_exptl_crystal_density_method     'not measured'
_exptl_crystal_F_000     984
_exptl_absorpt_coefficient_mu     0.544
_exptl_absorpt_correction_type     multi-scan
_exptl_absorpt_process_details
;
(SADABS; Bruker, 2013)
;
_shelx_estimated_absorpt_T_min     0.773
_shelx_estimated_absorpt_T_max     0.948
_exptl_absorpt_correction_T_min     0.69
_exptl_absorpt_correction_T_max     0.95
_diffrn_ambient_temperature     200(2)
_diffrn_radiation_type     MoK\a
_diffrn_radiation_wavelength     0.71073
_diffrn_measurement_device_type     'Bruker SMART X2S benchtop'
_diffrn_measurement_method     '\w scans'
_diffrn_detector_area_resol_mean     ?
_diffrn_reflns_number     10427
_diffrn_reflns_av_R_equivalents     0.0776
_diffrn_reflns_theta_min     1.357
_diffrn_reflns_theta_max     25.551
_diffrn_reflns_theta_full     25.242
_diffrn_measured_fraction_theta_max     0.975
_diffrn_measured_fraction_theta_full     0.994
_diffrn_reflns_limit_h_min     -16
_diffrn_reflns_limit_h_max     16
_diffrn_reflns_limit_k_min     -6
_diffrn_reflns_limit_k_max     6
_diffrn_reflns_limit_l_min     -36
_diffrn_reflns_limit_l_max     36
_refine_special_details     ?
_reflns_number_total     1907
_reflns_number_gt     1563
_reflns_threshold_expression     'I > 2\s(I)'
_refine_ls_structure_factor_coef     Fsqd
_refine_ls_matrix_type     full
_refine_ls_R_factor_all     0.0692
_refine_ls_R_factor_gt     0.0545
_refine_ls_wR_factor_gt     0.1310
_refine_ls_wR_factor_ref     0.1358
_refine_ls_goodness_of_fit_ref     1.194
_refine_ls_restrained_S_all     1.194
_refine_ls_number_reflns     1907
_refine_ls_number_parameters     140
_refine_ls_number_restraints     0
_refine_ls_hydrogen_treatment     mixed
_refine_ls_weighting_scheme     calc
_refine_ls_weighting_details
              'w=1/[\s^2^(Fo^2^)+(0.0431P)^2^+4.3057P] where P=(Fo^2^+2Fc^2^)/3'
_atom_sites_solution_hydrogens     mixed
_atom_sites_solution_primary     ?
_atom_sites_solution_secondary     ?
_refine_ls_shift/su_max     0.000
_refine_ls_shift/su_mean     0.000
_refine_diff_density_max     0.372
_refine_diff_density_min     -0.315
_refine_ls_extinction_method     none
_refine_ls_extinction_coef     .
loop_
    _atom_type_symbol
    _atom_type_description
    _atom_type_scat_dispersion_real
    _atom_type_scat_dispersion_imag
    _atom_type_scat_source
    'C' 'C' 0.0033 0.0016
                         'International Tables Vol C Tables 4.2.6.8 and 6.1.1.4'
    'H' 'H' 0.0000 0.0000
                         'International Tables Vol C Tables 4.2.6.8 and 6.1.1.4'
    'Cl' 'Cl' 0.1484 0.1585
                         'International Tables Vol C Tables 4.2.6.8 and 6.1.1.4'
    'N' 'N' 0.0061 0.0033
                         'International Tables Vol C Tables 4.2.6.8 and 6.1.1.4'
    'O' 'O' 0.0106 0.0060
                         'International Tables Vol C Tables 4.2.6.8 and 6.1.1.4'
    'S' 'S' 0.1246 0.1234
                         'International Tables Vol C Tables 4.2.6.8 and 6.1.1.4'
_computing_data_collection
;
APEX2 (Bruker, 2013)
;
_computing_cell_refinement
;
SAINT (Bruker, 2013)
;
_computing_data_reduction
;
SAINT (Bruker, 2013)
;
_computing_structure_solution
;
SHELXS97 (Sheldrick, 2008)
;
_computing_structure_refinement
;
SHELXL2014 (Sheldrick, 2015)
;
_computing_molecular_graphics
;
PLATON (Spek, 2009) and Mercury (Macrae <i>et al.</i>, 2008)
;
_computing_publication_material
;
publCIF (Westrip, 2010)
;
loop_
    _atom_site_type_symbol
    _atom_site_label
    _atom_site_fract_x
    _atom_site_fract_y
    _atom_site_fract_z
    _atom_site_U_iso_or_equiv
    _atom_site_adp_type
    _atom_site_calc_flag
    _atom_site_occupancy
    _atom_site_disorder_assembly
    _atom_site_disorder_group
    N N1 0.3544(2) 0.9782(6) 0.54889(10) 0.0363(7) Uani d 1 . .
    C C8 0.4696(2) 0.6000(7) 0.51024(11) 0.0312(8) Uani d 1 . .
    C C7 0.4776(3) 0.6415(8) 0.55606(12) 0.0406(9) Uani d 1 . .
    H H7 0.5227 0.5401 0.5752 0.049 Uiso calc 1 . .
    C C6 0.4200(3) 0.8304(8) 0.57370(11) 0.0385(9) Uani d 1 . .
    H H6 0.4275 0.8563 0.6051 0.046 Uiso calc 1 . .
    C C10 0.3468(3) 0.9421(8) 0.50506(12) 0.0423(9) Uani d 1 . .
    H H10 0.3016 1.0481 0.4868 0.051 Uiso calc 1 . .
    C C9 0.4017(3) 0.7571(7) 0.48451(12) 0.0386(9) Uani d 1 . .
    H H9 0.3931 0.7377 0.4530 0.046 Uiso calc 1 . .
    S S1 0.12214(6) 0.6112(2) 0.64475(3) 0.0420(3) Uani d 1 . .
    Cl Cl1 0.40721(6) 0.8001(2) 0.70764(3) 0.0447(3) Uani d 1 . .
    O O1 0.24836(19) 0.2918(6) 0.59585(9) 0.0462(7) Uani d 1 . .
    O O2 0.39160(18) 0.3397(5) 0.63983(8) 0.0411(6) Uani d 1 . .
    C C2 0.2498(2) 0.5841(7) 0.65494(11) 0.0304(7) Uani d 1 . .
    C C5 0.1177(3) 0.8526(8) 0.68316(12) 0.0454(10) Uani d 1 . .
    H H5 0.0579 0.9341 0.6899 0.054 Uiso calc 1 . .
    C C4 0.2091(3) 0.9160(8) 0.70321(12) 0.0414(9) Uani d 1 . .
    H H4 0.2210 1.0482 0.7252 0.050 Uiso calc 1 . .
    C C3 0.2846(2) 0.7602(7) 0.68722(10) 0.0312(8) Uani d 1 . .
    C C1 0.3043(3) 0.3936(7) 0.63023(11) 0.0325(8) Uani d 1 . .
    H H1 0.283(4) 0.184(10) 0.5800(16) 0.072(15) Uiso d 1 . .
loop_
    _atom_site_aniso_label
    _atom_site_aniso_U_11
    _atom_site_aniso_U_22
    _atom_site_aniso_U_33
    _atom_site_aniso_U_12
    _atom_site_aniso_U_13
    _atom_site_aniso_U_23
    N1 0.0315(16) 0.0350(17) 0.0435(17) -0.0014(13) 0.0097(13) -0.0083(13)
    C8 0.0258(18) 0.0349(19) 0.0340(17) -0.0042(15) 0.0083(14) -0.0031(14)
    C7 0.041(2) 0.049(2) 0.0321(18) 0.0065(18) 0.0083(16) -0.0011(16)
    C6 0.042(2) 0.042(2) 0.0330(18) -0.0001(17) 0.0108(15) -0.0080(15)
    C10 0.040(2) 0.046(2) 0.041(2) 0.0100(18) 0.0024(16) -0.0040(17)
    C9 0.041(2) 0.042(2) 0.0331(18) 0.0043(17) 0.0029(15) -0.0075(15)
    S1 0.0207(5) 0.0602(7) 0.0448(5) 0.0069(4) 0.0021(4) -0.0076(4)
    Cl1 0.0261(5) 0.0630(7) 0.0440(5) 0.0012(4) -0.0013(4) -0.0081(4)
    O1 0.0313(14) 0.0611(19) 0.0459(15) 0.0083(13) 0.0023(12) -0.0207(14)
    O2 0.0254(13) 0.0515(17) 0.0466(14) 0.0130(12) 0.0047(11) -0.0053(12)
    C2 0.0196(16) 0.040(2) 0.0316(17) 0.0064(14) 0.0048(13) 0.0036(14)
    C5 0.031(2) 0.061(3) 0.045(2) 0.0188(19) 0.0092(16) -0.0057(18)
    C4 0.038(2) 0.051(2) 0.0357(19) 0.0114(18) 0.0063(16) -0.0071(16)
    C3 0.0233(17) 0.042(2) 0.0282(16) 0.0065(15) 0.0034(13) 0.0029(14)
    C1 0.0294(19) 0.0352(19) 0.0335(17) 0.0025(15) 0.0056(14) 0.0019(14)
_geom_special_details
;
 All esds (except the esd in the dihedral angle between two l.s. planes)
 are estimated using the full covariance matrix.  The cell esds are taken
 into account individually in the estimation of esds in distances, angles
 and torsion angles; correlations between esds in cell parameters are only
 used when they are defined by crystal symmetry.  An approximate (isotropic)
 treatment of cell esds is used for estimating esds involving l.s. planes.
;
loop_
    _geom_bond_atom_site_label_1
    _geom_bond_atom_site_label_2
    _geom_bond_site_symmetry_2
    _geom_bond_distance
    _geom_bond_publ_flag
    N1 C10 . 1.329(5) ?
    N1 C6 . 1.336(5) ?
    C8 C7 . 1.391(5) ?
    C8 C9 . 1.395(5) ?
    C8 C8 5_666 1.489(7) ?
    C7 C6 . 1.384(5) ?
    C7 H7 . 0.9500 ?
    C6 H6 . 0.9500 ?
    C10 C9 . 1.389(5) ?
    C10 H10 . 0.9500 ?
    C9 H9 . 0.9500 ?
    S1 C5 . 1.700(4) ?
    S1 C2 . 1.729(3) ?
    Cl1 C3 . 1.721(3) ?
    O1 C1 . 1.325(4) ?
    O1 H1 . 0.89(5) ?
    O2 C1 . 1.219(4) ?
    C2 C3 . 1.374(5) ?
    C2 C1 . 1.472(5) ?
    C5 C4 . 1.359(6) ?
    C5 H5 . 0.9500 ?
    C4 C3 . 1.421(5) ?
    C4 H4 . 0.9500 ?
loop_
    _geom_angle_atom_site_label_1
    _geom_angle_atom_site_label_2
    _geom_angle_atom_site_label_3
    _geom_angle_site_symmetry_1
    _geom_angle_site_symmetry_3
    _geom_angle
    _geom_angle_publ_flag
    C10 N1 C6 . . 117.1(3) ?
    C7 C8 C9 . . 116.3(3) ?
    C7 C8 C8 . 5_666 121.8(4) ?
    C9 C8 C8 . 5_666 121.8(4) ?
    C6 C7 C8 . . 120.0(3) ?
    C6 C7 H7 . . 120.0 ?
    C8 C7 H7 . . 120.0 ?
    N1 C6 C7 . . 123.4(3) ?
    N1 C6 H6 . . 118.3 ?
    C7 C6 H6 . . 118.3 ?
    N1 C10 C9 . . 123.4(3) ?
    N1 C10 H10 . . 118.3 ?
    C9 C10 H10 . . 118.3 ?
    C10 C9 C8 . . 119.8(3) ?
    C10 C9 H9 . . 120.1 ?
    C8 C9 H9 . . 120.1 ?
    C5 S1 C2 . . 92.46(18) ?
    C1 O1 H1 . . 112(3) ?
    C3 C2 C1 . . 129.8(3) ?
    C3 C2 S1 . . 109.7(3) ?
    C1 C2 S1 . . 120.5(3) ?
    C4 C5 S1 . . 112.4(3) ?
    C4 C5 H5 . . 123.8 ?
    S1 C5 H5 . . 123.8 ?
    C5 C4 C3 . . 111.7(3) ?
    C5 C4 H4 . . 124.2 ?
    C3 C4 H4 . . 124.2 ?
    C2 C3 C4 . . 113.8(3) ?
    C2 C3 Cl1 . . 125.4(3) ?
    C4 C3 Cl1 . . 120.9(3) ?
    O2 C1 O1 . . 123.9(3) ?
    O2 C1 C2 . . 123.7(3) ?
    O1 C1 C2 . . 112.4(3) ?
loop_
    _geom_torsion_atom_site_label_1
    _geom_torsion_atom_site_label_2
    _geom_torsion_atom_site_label_3
    _geom_torsion_atom_site_label_4
    _geom_torsion_site_symmetry_1
    _geom_torsion_site_symmetry_2
    _geom_torsion_site_symmetry_3
    _geom_torsion_site_symmetry_4
    _geom_torsion
    _geom_torsion_publ_flag
    C9 C8 C7 C6 . . . . 0.0(5) ?
    C8 C8 C7 C6 5_666 . . . 179.7(4) ?
    C10 N1 C6 C7 . . . . -1.4(6) ?
    C8 C7 C6 N1 . . . . 0.8(6) ?
    C6 N1 C10 C9 . . . . 1.4(6) ?
    N1 C10 C9 C8 . . . . -0.7(6) ?
    C7 C8 C9 C10 . . . . -0.1(5) ?
    C8 C8 C9 C10 5_666 . . . -179.7(4) ?
    C5 S1 C2 C3 . . . . -0.1(3) ?
    C5 S1 C2 C1 . . . . -179.8(3) ?
    C2 S1 C5 C4 . . . . 0.6(3) ?
    S1 C5 C4 C3 . . . . -0.9(5) ?
    C1 C2 C3 C4 . . . . 179.3(3) ?
    S1 C2 C3 C4 . . . . -0.4(4) ?
    C1 C2 C3 Cl1 . . . . -0.3(6) ?
    S1 C2 C3 Cl1 . . . . 180.0(2) ?
    C5 C4 C3 C2 . . . . 0.9(5) ?
    C5 C4 C3 Cl1 . . . . -179.5(3) ?
    C3 C2 C1 O2 . . . . 10.6(6) ?
    S1 C2 C1 O2 . . . . -169.7(3) ?
    C3 C2 C1 O1 . . . . -168.0(4) ?
    S1 C2 C1 O1 . . . . 11.7(4) ?
loop_
    _geom_hbond_atom_site_label_D
    _geom_hbond_atom_site_label_H
    _geom_hbond_atom_site_label_A
    _geom_hbond_site_symmetry_A
    _geom_hbond_distance_DH
    _geom_hbond_distance_HA
    _geom_hbond_distance_DA
    _geom_hbond_angle_DHA
    O1 H1 N1 1_545 0.89(5) 1.77(5) 2.659(4) 178(5)
_shelx_hkl_file
;
  -2   0   0  241.68   19.10
  -2   0   0  274.87   19.10
   2   0   0  235.48   19.10
   2   0   0  271.87   19.10
  -4   0   0 2270.27  178.58
  -4   0   0 2699.33  178.68
   4   0   0 2206.08  178.58
   4   0   0 2559.24  178.58
  -6   0   0 2552.74  171.88
  -6   0   0 2185.18  171.88
   6   0   0 2087.69  171.88
   6   0   0 2545.15  171.88
  -8   0   0 1616.94  118.99
 -10   0   0  400.86   29.60
  10   0   0  380.96   31.20
 -12   0   0   20.60    3.10
  12   0   0   26.30    5.70
 -14   0   0  104.99    9.60
  14   0   0  151.18   15.50
 -16   0   0    2.30    2.10
  16   0   0    3.00    4.50
  15  -1   0    3.80    4.50
 -15   1   0    9.20    2.90
 -13   1   0   24.70    3.60
 -11   1   0   11.60    2.50
 -11   1   0   13.70    2.60
  -9   1   0    0.60    1.40
  -9   1   0    0.40    1.30
  -7   1   0  248.18   18.50
  -7   1   0  239.98   18.60
   5  -1   0 1073.19   81.49
   5  -1   0 1154.18   81.79
  -5   1   0 1082.79   81.59
  -5   1   0 1120.99   81.49
   3  -1   0  829.62   63.19
   3  -1   0  848.82   63.09
  -3   1   0  894.71   63.09
  -3   1   0  851.01   63.19
   1  -1   0   85.39    7.00
   1  -1   0   93.19    7.10
   1  -1   0  100.89    7.10
   1  -1   0   79.69    9.20
  -1   1   0   75.79    8.90
  -1   1   0  102.59    7.10
  -1   1   0   95.69    7.10
  -1   1   0   93.79    7.10
  -1  -1   0   94.99    7.20
  -1  -1   0   88.19    7.00
   1   1   0   92.49    7.10
   1   1   0   91.89    7.00
  -3  -1   0  820.62   65.49
  -3  -1   0 1035.90   65.89
   3   1   0  843.82   65.49
   3   1   0  859.71   65.79
  -5  -1   0  888.91   71.99
   5   1   0 1027.70   72.09
   5   1   0  985.90   72.59
   5   1   0  996.50   71.79
   5   1   0  977.10   72.19
   7   1   0  246.48   19.70
   7   1   0  245.48   18.50
  -9  -1   0    6.10    2.10
   9   1   0    2.70    2.50
  11   1   0   16.50    4.00
  13   1   0   23.30    6.00
  15   1   0    7.80    3.40
  15   1   0    6.80    5.10
 -14   2   0   13.60    3.30
 -14   2   0   15.50    3.40
 -12   2   0   67.29    6.60
 -12   2   0   63.79    6.50
 -10   2   0  242.28   19.20
 -10   2   0  246.48   19.10
  -8   2   0    4.90    1.50
  -8   2   0    4.40    1.80
  -6   2   0  951.20   71.79
  -6   2   0  991.60   71.99
  -4   2   0   21.90    2.50
  -4   2   0   21.50    2.60
   0  -2   0  479.35   37.30
   0  -2   0  432.76   37.40
   0   2   0  508.35   37.30
   0   2   0  509.95   37.30
   0   2   0  494.55   37.30
   0   2   0  619.24   40.60
   2   2   0  108.19    9.80
  -4  -2   0   22.20    3.70
   4   2   0   19.80    2.60
   4   2   0   21.50    2.90
  -6  -2   0 1147.69   78.09
  -6  -2   0 1089.89   77.69
   6   2   0  908.31   77.19
 -10  -2   0  196.98   15.30
  10   2   0  166.68   15.50
  10   2   0  164.48   14.30
 -12  -2   0   52.09    7.50
  12   2   0   36.00    7.10
  12   2   0   56.79    6.10
 -14  -2   0   18.10    5.50
  14   2   0   11.40    3.40
 -13   3   0    4.50    3.30
 -13   3   0   10.30    3.10
 -11   3   0   36.30    4.60
 -11   3   0   32.70    5.20
  -7   3   0  128.99   10.50
  -7   3   0  117.99   10.30
   5  -3   0  136.09   16.20
  -5   3   0  146.39   11.40
  -5   3   0  141.09   11.50
  -1  -3   0   22.00    8.60
   1   3   0   13.80    2.20
  -3  -3   0    6.50    2.70
   3   3   0    3.90    1.70
   3   3   0   10.40    2.00
   3   3   0    6.90    1.90
  -5  -3   0   99.49   11.20
  -5  -3   0  133.19   20.00
   5   3   0  131.39   10.30
   5   3   0  126.79   10.30
  -7  -3   0  152.88   23.30
   7   3   0   87.59    8.70
  -9  -3   0   78.99   17.80
  -9  -3   0   37.20    6.00
   9   3   0   53.29    6.20
 -11  -3   0   56.59   21.30
  11   3   0   33.10    5.50
  13   3   0    8.40    4.00
 -12   4   0   57.59    7.10
 -12   4   0   63.59    8.10
 -10   4   0    6.10    3.20
 -10   4   0    6.20    3.00
  -8   4   0   35.90    5.00
  -8   4   0   32.90    4.60
   6  -4   0   50.49   14.90
  -6   4   0   23.40    3.80
  -6   4   0   16.40    3.60
  -4   4   0   15.60    3.30
  -4   4   0   19.70    3.20
   2  -4   0    5.40    8.50
  -2   4   0   13.40    3.00
  -2   4   0   17.70    2.90
  -2   4   0   16.50    2.90
   0  -4   0  115.59   19.20
   0   4   0  126.49   10.30
   0   4   0  121.59   10.80
   0   4   0  118.99   10.20
  -2  -4   0  128.59   21.50
  -4  -4   0   47.00   14.80
   4   4   0   25.80    3.80
   4   4   0   24.40    3.90
   4   4   0   12.90    3.00
  -6  -4   0   46.70   16.30
   6   4   0   35.30    4.50
   6   4   0   17.50    4.30
   6   4   0   33.00    4.70
  -8  -4   0   37.30   21.70
   8   4   0   28.40    5.20
   8   4   0   32.00    5.00
 -10  -4   0   47.60   22.20
  10   4   0    7.70    3.50
  10   4   0    6.00    3.90
 -12  -4   0  100.99   37.70
  12   4   0   48.40    8.20
  12   4   0   62.19    8.60
  -9   5   0    4.50    3.30
  -9   5   0    2.90    3.30
  -7   5   0   62.29    7.10
  -7   5   0   52.79    7.10
   5  -5   0   23.30   15.00
  -5   5   0    4.60    3.30
  -5   5   0    9.60    3.50
  -5   5   0    9.70    3.50
   3  -5   0   20.10   11.50
  -3   5   0    2.10    2.50
  -3   5   0    6.30    3.50
  -3   5   0    3.70    2.80
   1  -5   0   35.30   14.90
  -1   5   0   36.60    5.40
  -1   5   0   34.20    4.90
  -1   5   0   30.30    4.70
  -1  -5   0   49.10   15.70
   1   5   0   34.50    5.20
   1   5   0   38.50    6.30
   1   5   0   36.90    5.10
  -3  -5   0    4.50   12.80
   3   5   0    7.00    3.40
   3   5   0    3.90    2.80
   3   5   0    4.60    2.70
  -5  -5   0   16.90   18.30
   5   5   0    8.00    3.70
   5   5   0    5.80    3.00
   5   5   0   11.50    4.20
  -7  -5   0   68.19   30.00
   7   5   0   48.10    6.80
   7   5   0   43.30    6.90
  -9  -5   0  -10.10   17.30
   9   5   0    5.30    5.00
   9   5   0    0.70    4.10
   2  -6   0   -1.80   19.50
  -2   6   0   16.80    4.30
  -2   6   0   14.00    5.50
  -2   6   0   13.40    4.10
   0   6   0   23.30    5.50
   0   6   0   18.10    6.10
   0   6   0   24.10    5.30
  -2  -6   0   15.60   15.40
   2   6   0   10.40    4.90
   2   6  -1   20.30    6.60
   2   6  -1   28.60    5.60
   0   6  -1   27.80    5.80
   0   6  -1   31.30    7.10
   0   6  -1   39.80    6.50
   0  -6   1   16.50   20.30
  -2   6  -1    6.20    3.50
  -2   6  -1    4.80    3.20
  -2   6  -1   -3.30    4.20
   4  -6   1    7.20   23.10
   9   5  -1    8.90    4.40
  -9  -5   1    9.70   25.80
   7   5  -1    9.60    4.40
   7   5  -1   14.80    4.70
  -7  -5   1   15.60   24.30
   5   5  -1   13.00    4.80
   5   5  -1   14.40    4.10
  -5  -5   1   17.60   21.00
   3   5  -1   23.30    4.50
   3   5  -1   19.50    3.90
   3   5  -1   16.40    5.10
  -3  -5   1    0.80   13.80
   1   5  -1   43.10    5.50
   1   5  -1   35.20    5.20
   1   5  -1   37.60    5.40
  -1  -5   1   31.10   14.70
  -1   5  -1   12.70    3.00
  -1   5  -1    4.10    3.00
  -1   5  -1    7.60    3.60
   1  -5   1    0.10   10.60
  -3   5  -1   24.10    4.00
  -3   5  -1   19.00    4.40
  -3   5  -1   18.80    3.80
   3  -5   1   27.90   16.60
  -5   5  -1    2.70    3.00
  -5   5  -1    6.60    2.80
  -5   5  -1    4.40    3.60
   5  -5   1    8.60   15.50
  -7   5  -1   10.70    4.10
  -7   5  -1    8.00    3.30
  -9   5  -1   12.20    4.10
  -9   5  -1   11.60    3.70
  12   4  -1   32.70    5.60
  12   4  -1   33.30    6.30
 -12  -4   1   36.60   27.80
  10   4  -1    8.80    3.40
  10   4  -1    9.70    3.30
 -10  -4   1   67.39   28.00
   8   4  -1    3.00    3.20
  -8  -4   1   70.39   26.20
   6   4  -1  110.59   10.30
   6   4  -1   96.09   10.10
  -6  -4   1   63.99   19.10
  -4  -4   1   76.29   18.80
   2   4  -1   14.20    2.60
   2   4  -1   16.10    3.20
   2   4  -1   12.40    3.10
  -2  -4   1   76.99   15.40
   0   4  -1  216.28   17.30
   0   4  -1  204.78   16.80
   0   4  -1  210.98   16.90
   0  -4   1  250.37   27.70
  -2   4  -1    4.80    2.50
  -2   4  -1    5.00    2.20
  -2   4  -1    2.90    1.90
   2  -4   1   16.30   10.80
  -4   4  -1  190.68   15.80
  -4   4  -1  194.68   15.60
  -4   4  -1  192.98   15.70
   4  -4   1  207.68   25.50
  -6   4  -1  214.38   18.00
  -6   4  -1  213.78   17.90
  -6   4  -1  238.68   17.80
  -8   4  -1   98.39    9.90
  -8   4  -1  122.19   10.60
 -10   4  -1   36.40    6.00
 -10   4  -1   41.40    5.70
 -12   4  -1   11.10    3.60
 -12   4  -1   15.00    4.60
 -13  -3   1   40.60   27.00
  11   3  -1    9.30    3.40
 -11  -3   1   33.50   20.10
  -9  -3   1   79.59   20.20
  -7  -3   1  134.89   22.60
   5   3  -1   26.80    3.60
  -5  -3   1   31.00    5.10
  -5  -3   1   32.00   12.30
   3   3  -1  180.08   14.60
   3   3  -1  184.18   14.40
   3   3  -1  194.98   14.70
  -3  -3   1  182.68   22.60
   1   3  -1   37.40    3.70
   1   3  -1   29.60    3.50
   1   3  -1   27.20    3.30
  -1  -3   1   48.60   11.10
  -1   3  -1  624.14   47.00
  -1   3  -1  591.94   46.90
  -1   3  -1  624.94   46.90
   1  -3   1  707.43   52.99
  -3   3  -1  227.18   16.70
  -3   3  -1  220.68   16.70
  -3   3  -1  217.38   16.60
   3  -3   1  180.38   21.60
  -5   3  -1   45.60    4.60
  -5   3  -1   49.70    4.70
  -5   3  -1   44.40    4.60
   5  -3   1   29.30    8.70
  -7   3  -1   55.59    6.00
  -7   3  -1   55.29    5.60
  -9   3  -1  825.42   61.99
  -9   3  -1  833.82   62.39
 -11   3  -1    2.40    2.40
 -11   3  -1    4.50    2.50
 -13   3  -1   13.80    3.80
 -13   3  -1   23.90    4.90
  14   2  -1   13.10    3.60
  12   2  -1   34.70    4.60
  12   2  -1   15.20    5.00
 -12  -2   1   44.10    5.60
  10   2  -1  104.39    9.10
  10   2  -1   76.39   10.20
 -10  -2   1  127.39   10.30
   8   2  -1  483.45   37.90
  -8  -2   1  584.94   46.60
  -8  -2   1  476.75   38.30
   6   2  -1  850.11   57.49
  -6  -2   1  736.93   62.89
  -6  -2   1  719.73   57.69
   4   2  -1   70.39    6.60
  -4  -2   1   78.09    7.40
  -4  -2   1  128.59   14.20
   2   2  -1  610.94   43.70
   2   2  -1  632.94   43.70
   2   2  -1  580.14   44.70
   2   2  -1  568.34   48.50
  -2  -2   1  594.54   43.70
  -2  -2   1  537.35   43.80
   0   2  -1  473.05   34.90
   0   2  -1  397.66   31.50
   0   2  -1  402.36   31.60
   0   2  -1  501.45   32.10
   0   2  -1  409.56   31.50
   0  -2   1  504.55   35.30
   0  -2   1  375.26   31.50
   0  -2   1  390.76   31.60
  -2   2  -1  598.04   53.89
  -2   2  -1  744.43   51.89
  -2   2  -1  735.53   51.89
  -2   2  -1  754.92   51.89
   2  -2   1  628.04   54.39
   2  -2   1  707.63   51.89
   2  -2   1  716.73   51.99
  -4   2  -1   16.80    2.00
  -4   2  -1   12.50    1.90
  -6   2  -1   83.09    7.10
  -6   2  -1   82.99    6.90
  -8   2  -1    0.00    1.70
  -8   2  -1    6.00    1.70
 -10   2  -1  169.08   14.20
 -10   2  -1  186.28   14.30
 -12   2  -1   44.50    5.20
 -12   2  -1   50.39    5.60
 -14   2  -1   25.30    4.30
 -14   2  -1   26.40    4.40
  15   1  -1   19.00    4.10
  15   1  -1   20.20    6.10
  13   1  -1  158.58   15.20
  11   1  -1  337.47   27.40
   9   1  -1   20.00    4.10
  -9  -1   1   16.50    3.00
   7   1  -1  535.95   37.90
   7   1  -1  519.25   39.00
  -7  -1   1  475.55   38.20
   5   1  -1   16.90    2.10
   5   1  -1   17.60    2.80
   5   1  -1   12.90    2.50
   5   1  -1   15.20    1.80
  -5  -1   1   20.60    2.70
   3   1  -1 3139.09  233.48
   3   1  -1 3177.28  235.08
   3   1  -1 3218.48  233.38
  -3  -1   1 3098.69  233.38
  -3  -1   1 3520.05  235.78
  -3  -1   1 2951.70  233.48
   1   1  -1  468.45   36.90
   1   1  -1  527.95   36.90
   1   1  -1  468.35   38.70
   1   1  -1  482.65   37.10
  -1  -1   1  531.75   36.90
  -1  -1   1  518.55   36.90
  -1  -1   1  496.35   39.10
  -1   1  -1  151.68   11.60
  -1   1  -1  161.08   11.50
  -1   1  -1  148.39   11.50
  -1   1  -1  164.98   13.90
   1  -1   1  155.08   11.60
   1  -1   1  152.98   11.50
   1  -1   1  148.39   11.50
  -3   1  -1  619.14   48.90
  -3   1  -1  679.13   48.80
   3  -1   1  689.03   48.90
   3  -1   1  662.03   48.80
  -5   1  -1    0.10    0.90
  -5   1  -1   -0.10    1.20
   5  -1   1    1.70    1.00
  -7   1  -1  307.47   23.30
  -7   1  -1  310.67   23.30
  -9   1  -1    9.90    2.00
  -9   1  -1    6.40    1.80
 -11   1  -1   18.10    3.10
 -11   1  -1   29.00    3.60
 -13   1  -1  148.89   12.30
 -15   1  -1  143.29   12.60
  15  -1   1  165.78   18.50
  16   0  -1    1.80    4.50
 -16   0   1    3.10    2.20
  14   0  -1    3.20    3.70
 -14   0   1    5.30    2.10
  12   0  -1   -0.20    2.40
 -12   0   1   -0.50    1.60
 -10   0   1    1.00    1.30
  -8   0   1    3.90    1.40
   6   0  -1    1.00    0.90
   6   0  -1    2.00    1.00
  -6   0   1    4.80    1.20
  -6   0   1    1.80    1.00
   4   0  -1    0.80    0.70
   4   0  -1    1.10    0.70
  -4   0   1    2.20    0.90
  -4   0   1    0.10    0.80
   2   0  -1   -0.10    0.30
   2   0  -1    0.30    0.40
  -2   0   1    0.10    0.40
  -2   0   1   -0.30    0.40
   0   0  -1    0.00    0.10
   0   0  -1   -0.40    0.30
   0   0   1   -0.80    1.40
   0   0   1   -0.20    0.40
   0   0   1   -0.20    0.20
  -2   0  -1   -1.40    0.50
  -2   0  -1   -1.80    0.60
   2   0   1    0.90    0.50
   2   0   1   -1.40    0.60
   2   0   1   -0.30    0.50
  -4   0  -1    0.30    0.90
  -4   0  -1    4.10    1.20
   4   0   1    1.30    0.80
   4   0   1   -0.40    1.00
   4   0   1    0.00    0.70
  -6   0  -1    5.90    1.40
   6   0   1    3.70    1.10
   6   0   1    1.80    1.10
  -8   0  -1    5.40    1.50
   8   0   1    3.50    2.50
 -10   0  -1    8.70    1.90
  10   0   1    4.50    3.20
 -12   0  -1    1.00    1.70
  12   0   1   -3.20    2.70
 -14   0  -1    3.60    2.00
  14   0   1    2.00    3.40
 -16   0  -1   -1.60    1.90
  16   0   1    3.50    4.50
  15  -1  -1   28.90    6.90
 -15   1   1   18.60    3.50
 -13   1   1  211.48   16.70
 -11   1   1  383.16   30.30
 -11   1   1  419.26   30.50
  -9   1   1   18.70    2.50
  -9   1   1   14.90    2.60
  -7   1   1  574.34   42.10
  -7   1   1  557.14   42.00
   5  -1  -1   13.00    2.00
  -5   1   1   16.40    2.00
   3  -1  -1 3321.77  247.68
   3  -1  -1 3375.86  247.78
  -3   1   1 3466.25  247.68
  -3   1   1 3348.17  247.78
   1  -1  -1  527.05   37.00
   1  -1  -1  542.85   37.10
  -1   1   1  437.56   37.00
  -1   1   1  509.95   37.00
  -1   1   1  545.55   37.00
  -1   1   1  428.36   37.90
  -1   1   1  512.05   37.00
  -1  -1  -1  140.49   10.60
  -1  -1  -1  123.49   12.70
  -1  -1  -1  141.99   10.90
  -1  -1  -1  140.29   11.00
   1   1   1  151.68   10.70
   1   1   1  154.88   10.80
   1   1   1  121.99   12.50
   1   1   1  136.89   10.90
  -3  -1  -1  670.93   55.49
  -3  -1  -1  759.12   55.29
   3   1   1  649.34   55.09
   3   1   1  634.44   55.49
   3   1   1  889.01   56.99
   3   1   1  891.31   55.39
  -7  -1  -1  316.97   22.80
   7   1   1  268.37   23.30
   7   1   1  296.17   22.10
  -9  -1  -1    3.70    2.20
   9   1   1    7.60    3.10
 -11  -1  -1   18.00    3.50
  11   1   1   31.70    5.80
  13   1   1  141.19   15.80
  15   1   1  105.89   10.70
  15   1   1  133.09   15.30
 -14   2   1    9.80    3.00
 -14   2   1   12.80    3.30
 -12   2   1   40.40    5.00
 -12   2   1   36.00    4.50
 -10   2   1  130.69   11.40
 -10   2   1  143.59   11.20
  -8   2   1  558.24   41.80
  -8   2   1  557.44   41.70
  -6   2   1  974.20   71.19
  -6   2   1  953.20   71.39
  -4   2   1   71.29    6.40
  -4   2   1   82.49    6.30
   2  -2  -1  637.44   51.49
   2  -2  -1  634.14   49.20
   2  -2  -1  664.43   49.10
  -2   2   1  689.53   49.30
  -2   2   1  682.73   49.00
  -2   2   1  570.94   50.99
  -2   2   1  702.13   49.00
  -2   2   1  708.03   49.10
   0  -2  -1  364.56   28.00
   0  -2  -1  349.96   28.20
   0   2   1  351.06   27.90
   0   2   1  401.86   28.00
   0   2   1  407.26   28.10
  -2  -2  -1  650.23   50.59
  -2  -2  -1  746.83   50.99
  -2  -2  -1  576.34   50.79
  -2  -2  -1  772.42   54.19
   2   2   1  697.03   50.59
  -4  -2  -1   35.60    8.00
  -4  -2  -1   28.70    3.60
  -4  -2  -1    8.40    3.10
   4   2   1   18.10    2.50
   4   2   1   20.90    3.10
  -6  -2  -1  210.68   17.30
  10   2   1  117.89   12.70
  10   2   1  148.19   11.70
 -12  -2  -1   38.00    5.40
  12   2   1   36.60    6.90
  12   2   1   39.70    5.20
 -14  -2  -1   21.00    5.30
  14   2   1   20.30    4.20
 -13   3   1   10.10    3.70
 -13   3   1    7.00    2.80
 -11   3   1    6.60    2.40
 -11   3   1    0.80    2.40
  -9   3   1   24.90    3.80
  -7   3   1   37.00    4.00
  -7   3   1   30.20    4.00
  -5   3   1   32.70    3.80
  -5   3   1   29.70    3.60
   3  -3  -1  226.58   22.10
  -3   3   1  211.08   16.70
  -3   3   1  221.88   16.90
  -3   3   1  212.78   16.70
  -1  -3  -1  516.45   47.50
   1   3   1  518.55   42.20
   1   3   1  600.14   42.30
   1   3   1  607.44   42.30
   3   3   1  184.48   14.90
   3   3   1  193.38   14.90
  -5  -3  -1   95.79   16.30
  -5  -3  -1   70.89    6.70
   5   3   1   36.90    5.00
   5   3   1   49.60    5.40
  -7  -3  -1   74.39   16.20
   7   3   1   41.70    5.80
   7   3   1   44.60    5.60
  -9  -3  -1  604.54   49.90
  -9  -3  -1  734.63   62.09
   9   3   1  712.13   49.40
   9   3   1  578.24   49.50
 -11  -3  -1    2.30   15.50
 -11  -3  -1    7.70    4.00
  11   3   1    2.60    2.80
  11   3   1    4.20    3.90
  13   3   1   10.70    3.90
 -12   4   1   43.70    6.20
 -12   4   1   47.90    6.90
 -10   4   1    9.50    3.40
 -10   4   1   11.90    3.20
  -8   4   1    2.80    2.70
  -8   4   1    5.50    2.60
  -6   4   1  114.99   10.10
  -6   4   1  103.69    9.50
   4  -4  -1   66.69   12.80
  -4   4   1    6.90    2.30
   2  -4  -1   10.60    9.10
  -2   4   1   18.10    3.00
  -2   4   1   13.40    2.70
  -2   4   1   13.50    3.10
   0  -4  -1  273.37   27.50
   0   4   1  202.48   16.80
   0   4   1  207.68   17.00
   0   4   1  213.08   17.20
  -4  -4  -1  183.48   27.10
   4   4   1  187.18   14.00
   4   4   1  154.98   13.70
   4   4   1  145.89   13.30
  -6  -4  -1  270.57   30.50
   6   4   1  230.98   17.10
   6   4   1  178.78   16.40
   6   4   1  189.48   17.00
  -8  -4  -1  118.59   28.40
   8   4   1   81.69    8.70
   8   4   1   87.59   10.20
 -10  -4  -1   49.50   21.50
  10   4   1   37.30    7.10
 -12  -4  -1   12.80   26.80
  12   4   1    9.90    5.20
  12   4   1    8.20    4.00
  -9   5   1    4.90    3.80
  -9   5   1    6.40    3.50
  -7   5   1   18.90    3.80
  -7   5   1   10.80    3.90
   5  -5  -1    9.50   17.20
  -5   5   1   21.40    4.10
  -5   5   1   15.70    3.60
  -5   5   1   13.60    4.10
   3  -5  -1   21.80   12.70
  -3   5   1   21.40    3.90
  -3   5   1   19.30    4.70
  -3   5   1   20.50    4.10
   1  -5  -1   18.10   13.20
  -1   5   1   28.50    5.30
  -1   5   1   39.40    5.60
  -1   5   1   36.00    4.90
  -1  -5  -1   45.50   15.50
   1   5   1    7.00    3.60
   1   5   1    9.30    3.00
   1   5   1    4.80    3.00
  -3  -5  -1   14.10   16.30
   3   5   1   15.20    4.00
   3   5   1   19.80    4.80
   3   5   1   16.70    3.70
  -5  -5  -1   38.40   23.60
   5   5   1    2.10    2.90
   5   5   1   -1.90    3.50
   5   5   1    3.20    2.80
  -7  -5  -1   42.50   22.80
   7   5   1    8.90    4.10
   7   5   1   13.90    4.50
  -9  -5  -1    5.30   21.90
   9   5   1    9.00    4.50
  -2   6   1   13.60    4.50
  -2   6   1   15.90    4.50
  -2   6   1    9.90    5.30
   0  -6  -1   11.50   14.80
   0   6   1   19.40    6.00
   0   6   1   28.70    5.20
   0   6   1   41.20    6.50
  -2  -6  -1   29.60   23.60
   2   6   1    4.70    3.80
   2   6   1    5.60    4.10
   2   6  -2   48.60    7.10
  -2  -6   2   13.10   23.50
   0   6  -2    3.10    3.30
   0   6  -2    2.80    3.80
   0   6  -2    9.00    3.90
  -2   6  -2    8.00    4.70
  -2   6  -2    2.90    3.60
  -2   6  -2    4.00    3.60
   2  -6   2    2.00   16.60
   9   5  -2   12.60    5.00
  -9  -5   2   24.70   27.60
   7   5  -2   58.69    9.10
   7   5  -2   45.30    7.30
  -7  -5   2   62.79   24.80
   5   5  -2    9.00    4.60
   5   5  -2   10.40    3.60
  -5  -5   2    3.00   14.90
   3   5  -2   14.80    4.00
   3   5  -2   17.10    3.50
   3   5  -2   17.70    3.80
  -3  -5   2    7.20   17.10
   1   5  -2   41.90    5.20
   1   5  -2   32.20    5.90
   1   5  -2   37.60    5.20
  -1  -5   2   23.60   14.30
  -1   5  -2   44.10    5.70
  -1   5  -2   41.10    6.10
  -1   5  -2   44.30    5.40
   1  -5   2   27.10   16.80
  -3   5  -2   77.59    8.00
  -3   5  -2   84.59    8.30
  -3   5  -2   70.29    8.80
  -5   5  -2    4.40    3.60
  -5   5  -2    8.30    3.10
  -5   5  -2    5.50    3.20
   5  -5   2    3.80   15.60
  -7   5  -2    1.10    3.70
  -7   5  -2    4.10    3.30
  -7   5  -2    1.40    2.80
  -9   5  -2    8.30    4.70
  -9   5  -2    6.40    3.40
  12   4  -2    5.10    4.20
  12   4  -2    0.40    3.50
 -12  -4   2   19.20   26.30
  10   4  -2   41.00    6.30
  10   4  -2   53.19    7.90
 -10  -4   2  130.59   29.20
  -8  -4   2  118.29   31.60
   6   4  -2   72.69    8.00
   6   4  -2   83.69    8.70
  -6  -4   2   73.29   19.90
   4   4  -2   33.90    4.10
   4   4  -2   22.70    3.30
   4   4  -2   31.60    4.80
  -4  -4   2   74.09   17.80
   2   4  -2  121.39   10.20
   2   4  -2  132.29   10.80
   2   4  -2  121.59   10.60
  -2  -4   2  124.39   20.50
   0   4  -2   13.90    2.70
   0   4  -2   13.90    2.60
   0   4  -2   13.80    3.00
   0  -4   2   42.70   12.60
  -2   4  -2    3.50    2.30
  -2   4  -2    3.40    2.10
  -2   4  -2    4.50    2.00
   2  -4   2   10.70   10.30
  -4   4  -2   84.79    8.50
  -4   4  -2  108.29    8.50
  -4   4  -2   95.69    9.00
  -6   4  -2   87.09    8.00
  -6   4  -2   91.49    8.40
  -6   4  -2   91.29    8.50
   6  -4   2   44.10   18.30
  -8   4  -2   17.60    3.40
  -8   4  -2   19.60    4.10
 -10   4  -2   34.90    5.20
 -10   4  -2   35.10    6.00
 -12   4  -2    9.80    4.40
 -12   4  -2    9.40    3.50
  13   3  -2   33.50    5.60
  13   3  -2   16.40    4.90
 -11  -3   2   40.40   23.30
   9   3  -2   89.79    9.70
  -9  -3   2  192.08   30.30
   5   3  -2    3.40    1.80
   5   3  -2   10.90    2.30
  -5  -3   2   24.40   12.10
   3   3  -2   -0.80    1.20
   3   3  -2    3.30    1.60
   3   3  -2    2.30    1.60
  -3  -3   2   30.40    9.70
  -3  -3   2    1.70    2.10
   1   3  -2    2.50    1.30
   1   3  -2    2.90    1.80
   1   3  -2    5.00    1.60
  -1  -3   2   30.90   10.10
  -1  -3   2    6.60    2.10
  -1   3  -2  404.56   31.30
  -1   3  -2  416.96   31.30
  -1   3  -2  416.86   31.50
   1  -3   2  442.86   37.60
  -3   3  -2   43.20    4.30
  -3   3  -2   43.30    4.10
  -3   3  -2   36.00    4.00
   3  -3   2   26.40    9.10
  -5   3  -2   55.09    5.20
  -5   3  -2   60.29    5.10
  -5   3  -2   56.29    5.40
   5  -3   2   33.80    9.80
  -7   3  -2   12.40    2.60
  -9   3  -2  193.28   15.50
  -9   3  -2  192.78   15.80
 -11   3  -2   27.30    4.20
 -11   3  -2   29.90    4.50
 -13   3  -2    1.20    2.40
 -13   3  -2    0.40    3.10
  14   2  -2   12.40    3.40
  12   2  -2   30.00    4.30
   8   2  -2  158.48   13.80
  -8  -2   2  255.37   25.80
  -8  -2   2  166.28   14.30
  -6  -2   2  138.89   18.20
  -6  -2   2   67.29    7.40
  -4  -2   2  143.89   17.80
   2   2  -2  243.58   17.50
   2   2  -2  223.18   25.80
   2   2  -2  217.88   17.60
   2   2  -2  232.08   17.40
  -2  -2   2  235.88   17.60
   0   2  -2  271.57   24.40
   0   2  -2  287.87   20.40
   0   2  -2  282.27   20.40
   0   2  -2  281.77   20.50
   0  -2   2  258.97   24.40
   0  -2   2  270.07   20.50
   0  -2   2  246.08   20.50
  -2   2  -2   90.39    7.40
  -2   2  -2   97.99    7.40
  -2   2  -2   86.99    7.30
  -2   2  -2  103.39   11.80
   2  -2   2   99.29    7.50
   2  -2   2   84.79    7.50
  -4   2  -2  483.65   36.10
  -4   2  -2  496.65   36.20
  -4   2  -2  488.95   36.10
   4  -2   2  469.95   36.10
  -6   2  -2    5.40    1.80
  -6   2  -2   11.30    1.80
  -8   2  -2  151.88   12.40
  -8   2  -2  157.68   12.30
 -10   2  -2    5.40    2.20
 -10   2  -2    1.20    1.60
 -12   2  -2    5.80    2.20
 -12   2  -2    7.00    2.50
 -14   2  -2    1.10    2.30
  15   1  -2   41.00    5.90
  15   1  -2   31.80    7.50
  13   1  -2   44.70    5.50
  13   1  -2   35.50    6.70
  11   1  -2   39.70    6.30
   9   1  -2   35.70    5.70
  -9  -1   2   48.10    4.90
   7   1  -2  135.89   10.60
   7   1  -2  143.29   11.70
   7   1  -2  141.09   11.00
   3   1  -2 1049.09   79.19
   3   1  -2 1066.69   76.79
   3   1  -2 1026.80   76.89
  -3  -1   2 1026.20   76.69
  -3  -1   2  940.61   76.89
  -3  -1   2 1174.68   80.09
   1   1  -2  260.97   20.70
   1   1  -2  280.47   20.70
  -1  -1   2  283.87   20.70
  -1  -1   2  284.17   20.80
  -1   1  -2  406.26   29.80
  -1   1  -2  402.56   29.80
  -1   1  -2  414.16   29.80
   1  -1   2  417.96   29.80
   1  -1   2  411.16   29.80
   1  -1   2  328.07   32.00
   1  -1   2  421.86   29.80
  -3   1  -2  774.12   57.59
  -3   1  -2  788.82   57.49
  -3   1  -2  777.12   57.49
   3  -1   2  767.02   57.49
   3  -1   2  772.52   57.49
   3  -1   2  806.02   57.59
  -5   1  -2   11.10    1.70
  -5   1  -2   11.00    1.80
   5  -1   2   10.80    1.60
  -7   1  -2  238.18   18.10
  -7   1  -2  238.18   18.20
  -9   1  -2  205.68   15.90
  -9   1  -2  203.08   15.90
 -11   1  -2  173.68   14.00
 -13   1  -2   20.90    3.50
  13  -1   2   23.10    6.30
 -15   1  -2  179.18   15.00
  15  -1   2  184.98   18.10
  16   0  -2   19.50    6.40
  14   0  -2  191.28   18.90
 -14   0   2  224.38   16.80
  12   0  -2    6.60    3.30
 -12   0   2    5.80    1.80
 -10   0   2   30.70    3.40
  -8   0   2  138.79    9.80
  -8   0   2  110.99    9.70
   6   0  -2   82.19    7.60
   6   0  -2  108.59    7.60
  -6   0   2  114.59    7.70
  -6   0   2   88.29    7.60
   4   0  -2   18.90    2.00
   4   0  -2   14.20    2.00
  -4   0   2   17.80    2.10
  -4   0   2   17.70    2.00
   2   0  -2   34.10    2.80
  -2   0   2   35.50    2.80
   0   0  -2   -0.30    0.30
   0   0  -2   -0.20    0.10
   0   0  -2   -0.40    0.20
   0   0  -2   -0.60    0.30
   0   0   2   -0.60    0.20
   0   0   2   -0.60    0.30
   0   0   2   -0.20    0.40
   0   0   2   -0.80    0.10
  -2   0  -2 1414.76  105.59
  -2   0  -2 1414.66  105.49
   2   0   2 1511.45  105.89
   2   0   2 1431.26  105.59
   2   0   2 1421.56  105.49
  -4   0  -2  580.34   41.60
  -4   0  -2  523.95   41.50
   4   0   2  603.94   42.30
   4   0   2  626.74   41.60
   4   0   2  521.65   41.50
   4   0   2  528.35   41.50
  -6   0  -2 2862.91  216.48
   6   0   2 3294.97  217.68
   6   0   2 2922.41  216.48
   6   0   2 2746.43  216.48
  -8   0  -2  112.59    9.00
   8   0   2  110.79   10.50
 -10   0  -2 1502.55  110.09
  10   0   2 1478.85  111.79
 -12   0  -2   36.00    4.40
  12   0   2   40.20    7.00
 -14   0  -2  293.67   21.80
  14   0   2  250.97   24.20
 -16   0  -2   32.60    4.40
  16   0   2   17.50    6.70
  15  -1  -2   48.90    9.10
 -15   1   2   61.69    6.40
 -13   1   2   55.19    6.10
 -13   1   2   59.19    5.70
 -11   1   2   28.50    3.70
  -9   1   2   34.60    3.90
  -9   1   2   36.30    3.80
  -7   1   2  140.09   10.00
  -7   1   2  115.49   10.00
   5  -1  -2   23.70    2.80
   5  -1  -2   23.10    2.40
  -5   1   2   27.10    2.80
  -5   1   2   29.40    2.70
   3  -1  -2 1107.19   83.09
   3  -1  -2 1146.79   83.29
  -3   1   2 1097.99   83.19
  -3   1   2 1170.98   83.09
   1  -1  -2  280.67   21.70
   1  -1  -2  307.57   23.20
   1  -1  -2  284.57   21.90
  -1   1   2  320.87   21.80
  -1   1   2  273.17   21.80
  -1   1   2  282.27   21.70
  -1  -1  -2  361.16   30.10
  -1  -1  -2  362.76   28.80
  -1  -1  -2  380.86   28.60
  -1  -1  -2  392.96   28.90
   1   1   2  391.16   30.10
   1   1   2  417.66   28.90
   1   1   2  394.16   28.80
   1   1   2  391.06   28.70
  -3  -1  -2  797.72   60.39
  -3  -1  -2  857.71   61.79
  -3  -1  -2  784.22   60.69
   3   1   2  742.93   60.69
   3   1   2  770.52   60.19
   3   1   2  942.51   61.79
  -5  -1  -2   12.90    2.50
  -5  -1  -2   11.90    2.80
   5   1   2   10.40    2.80
   5   1   2   10.70    1.80
   5   1   2   14.60    2.90
  -7  -1  -2  279.07   19.90
   7   1   2  224.98   20.40
  -9  -1  -2  162.18   14.00
   9   1   2  189.38   15.40
 -11  -1  -2  133.79   11.90
  11   1   2  144.99   13.50
  13   1   2   12.10    4.60
  15   1   2  150.58   14.20
  15   1   2  184.78   19.10
 -14   2   2   10.60    3.10
 -14   2   2   16.00    3.10
 -12   2   2   38.70    4.30
 -12   2   2   32.40    4.50
 -10   2   2   31.30    3.50
 -10   2   2   21.60    3.60
  -8   2   2  211.28   15.30
  -8   2   2  180.88   15.40
  -6   2   2   46.50    4.50
  -4   2   2   43.10    3.90
  -4   2   2   44.30    4.10
   2  -2  -2  240.28   18.70
   2  -2  -2  237.98   18.50
  -2   2   2  249.48   18.50
  -2   2   2  256.57   18.60
  -2   2   2  237.68   18.40
   0  -2  -2  245.68   20.30
   0  -2  -2  250.97   20.10
   0   2   2  290.57   20.20
   0   2   2  277.47   20.10
   2   2   2  329.67   30.90
  -4  -2  -2  378.66   32.80
  -4  -2  -2  353.66   35.40
  -4  -2  -2  425.56   32.80
   4   2   2  498.85   32.90
   4   2   2  480.45   32.30
  -6  -2  -2   10.20    3.50
   6   2   2    8.10    2.00
   6   2   2    5.40    2.40
  -8  -2  -2  115.79   10.80
   8   2   2  127.09   10.40
   8   2   2  120.79   11.50
  10   2   2   -0.80    2.50
  10   2   2    4.50    2.20
 -12  -2  -2    8.60    3.20
  12   2   2    3.80    4.00
  12   2   2    6.70    2.80
 -14  -2  -2    1.90    3.90
  14   2   2   -3.40    2.60
  14   2   2   -3.60    4.30
 -13   3   2   22.10    4.00
 -13   3   2   32.30    5.30
 -11   3   2   13.50    3.00
 -11   3   2    9.00    3.10
  -9   3   2   94.29    8.80
  -9   3   2   94.89    8.30
  -7   3   2   24.80    3.20
  -7   3   2   20.80    3.40
  -5   3   2   11.40    2.20
  -5   3   2   10.50    2.40
  -1  -3  -2  501.35   38.10
   1   3   2  400.46   31.20
   1   3   2  366.16   31.00
   1   3   2  430.66   31.30
  -5  -3  -2   94.89   14.50
   5   3   2   45.70    5.80
   5   3   2   55.19    5.80
  -7  -3  -2   31.20   11.70
   7   3   2    8.60    3.50
   7   3   2   20.50    3.50
  -9  -3  -2  334.47   27.40
  -9  -3  -2  352.06   38.00
 -11  -3  -2   20.40    5.20
  11   3   2   15.20    4.20
  11   3   2   15.70    5.10
 -13  -3  -2    5.70    4.30
  13   3   2   -2.60    2.60
 -12   4   2    8.50    3.30
 -12   4   2    8.10    4.20
 -10   4   2   64.59    7.70
 -10   4   2   69.19    7.50
  -8   4   2   17.70    3.50
  -8   4   2   24.90    4.20
  -6   4   2   84.29    8.00
  -6   4   2   88.79    8.50
   4  -4  -2   99.69   15.30
  -4   4   2   35.50    4.70
  -4   4   2   34.70    4.70
  -4   4   2   41.30    5.10
   2  -4  -2   83.89   16.40
  -2   4   2  139.79   11.10
  -2   4   2  144.09   11.10
  -2   4   2  123.59   10.70
  -2  -4  -2   44.50   13.40
   2   4   2    5.00    2.10
   2   4   2    0.00    2.00
   2   4   2    3.70    2.70
  -4  -4  -2  110.79   19.50
   4   4   2   88.79    8.90
   4   4   2   93.19    8.90
   4   4   2   95.69    8.70
  -6  -4  -2  153.88   24.10
   6   4   2   91.49    9.20
   6   4   2   92.99    9.70
  -8  -4  -2   38.50   17.00
   8   4   2   25.00    4.40
   8   4   2   17.50    4.00
 -10  -4  -2   25.50   21.80
  10   4   2   29.20    5.40
  12   4   2    7.50    4.70
  -9   5   2   -0.20    3.20
  -9   5   2    0.30    3.00
  -7   5   2   66.19    7.40
  -7   5   2   66.09    8.60
   5  -5  -2   10.60   16.00
  -5   5   2   15.20    3.50
  -5   5   2   17.60    4.40
  -5   5   2   16.90    4.10
   3  -5  -2   32.60   17.10
  -3   5   2   14.60    3.80
  -3   5   2   19.00    3.70
  -3   5   2   13.60    4.10
   1  -5  -2   30.40   14.40
  -1   5   2   45.10    5.90
  -1   5   2   37.40    5.30
  -1   5   2   45.10    6.60
  -1  -5  -2   43.80   18.20
   1   5   2   50.79    6.30
   1   5   2   50.99    6.50
   1   5   2   49.80    7.10
  -3  -5  -2   56.09   20.20
   3   5   2   80.69    8.90
   3   5   2   66.79    7.70
   3   5   2   75.39    8.50
  -5  -5  -2   28.00   15.90
   5   5   2    2.20    3.30
   5   5   2    4.70    4.50
   5   5   2   -2.10    2.70
  -7  -5  -2   39.70   24.00
   7   5   2    4.60    3.50
   7   5   2   11.00    4.20
  -9  -5  -2   10.70   22.80
   9   5   2    0.10    4.60
   2  -6  -2   12.20   20.40
  -2   6   2   32.40    6.90
  -2   6   2   49.10    6.90
  -2   6   2   46.90    6.80
   0  -6  -2   11.50   19.90
   0   6   2    8.90    4.60
   0   6   2    7.10    4.00
   0   6   2    6.10    5.30
  -2  -6  -2   21.80   23.20
   2   6   2   -1.90    3.60
   2   6   2    1.30    4.70
   2   6   2    9.50    4.10
  -4  -6   3    5.50   19.90
   2   6  -3   12.20    4.10
   2   6  -3   16.80    5.90
  -2  -6   3  -12.20   15.80
   0   6  -3    0.60    3.50
   0   6  -3   -0.30    2.90
   0   6  -3    0.70    3.70
   0  -6   3   -0.30   20.00
  -2   6  -3   11.80    3.80
  -2   6  -3    6.00    5.40
  -2   6  -3    9.50    3.80
   2  -6   3    7.50   21.90
   9   5  -3    6.60    4.80
   9   5  -3    5.80    4.50
  -9  -5   3   15.70   22.90
   7   5  -3   11.20    4.00
   7   5  -3   14.00    4.40
  -7  -5   3   10.80   26.70
   5   5  -3   37.20    5.90
   5   5  -3   31.90    5.20
  -5  -5   3    9.00   19.80
   3   5  -3    1.40    2.50
   3   5  -3    4.80    3.80
   3   5  -3    4.30    2.70
  -3  -5   3   -6.70   15.70
   1   5  -3    7.30    3.70
   1   5  -3   18.20    3.30
   1   5  -3   20.30    3.40
  -1  -5   3    1.20   13.20
  -1   5  -3    6.00    2.70
  -1   5  -3    7.40    3.30
  -1   5  -3    6.80    2.80
   1  -5   3    8.50   13.20
  -3   5  -3   60.39    6.50
  -3   5  -3   73.69    7.80
  -3   5  -3   50.59    7.60
   3  -5   3   25.00   15.50
  -5   5  -3   26.90    5.40
  -5   5  -3   27.30    5.10
  -5   5  -3   35.00    4.90
   5  -5   3   18.30   19.30
  -7   5  -3   14.70    5.00
  -7   5  -3   29.10    4.90
  -7   5  -3   18.40    4.60
  -9   5  -3    6.10    4.30
  -9   5  -3    7.60    4.00
 -12  -4   3   48.60   30.70
  10   4  -3   12.20    4.00
  10   4  -3    9.20    3.70
 -10  -4   3   63.59   26.00
   8   4  -3   22.60    4.60
   8   4  -3   31.30    5.40
  -8  -4   3  131.79   33.00
   6   4  -3    3.20    2.70
   6   4  -3    2.40    2.20
  -6  -4   3   13.20   15.30
   4   4  -3   29.00    4.50
   4   4  -3   23.90    3.80
  -4  -4   3   54.29   14.80
   2   4  -3   96.49    8.90
   2   4  -3  102.89    8.70
   2   4  -3  108.89    9.40
  -2  -4   3  104.79   19.30
   0   4  -3    5.00    2.00
   0   4  -3    8.40    2.10
   0   4  -3    7.80    2.50
   0  -4   3   19.30   11.20
  -2   4  -3   11.70    2.90
  -2   4  -3   10.70    2.30
  -2   4  -3    8.90    2.30
   2  -4   3   13.50   11.30
  -4   4  -3   44.70    4.80
  -4   4  -3   45.50    4.90
  -4   4  -3   36.10    5.30
  -6   4  -3   16.20    3.30
  -6   4  -3   12.90    3.60
  -6   4  -3   17.60    3.30
   6  -4   3   21.00   15.20
  -8   4  -3   12.80    3.30
  -8   4  -3   20.80    3.80
 -10   4  -3   33.90    5.20
 -10   4  -3   24.40    4.40
 -12   4  -3   10.60    4.40
 -12   4  -3    6.70    3.40
  13   3  -3   37.10    6.20
  13   3  -3   32.40    5.90
  11   3  -3    1.80    2.60
  11   3  -3    1.60    2.40
 -11  -3   3   52.69   23.70
   9   3  -3   41.10    5.40
   9   3  -3   52.89    5.80
   5   3  -3    6.00    2.10
   5   3  -3    2.20    1.70
  -5  -3   3   31.60   12.20
   3   3  -3    1.50    1.20
   3   3  -3    4.20    1.50
   3   3  -3    1.90    1.60
   1   3  -3    3.50    1.70
   1   3  -3    4.40    1.30
   1   3  -3    5.00    1.40
  -1  -3   3    9.50    2.10
  -1   3  -3  120.69    9.90
  -1   3  -3  129.79   10.00
  -1   3  -3  125.19   10.20
  -3   3  -3    1.50    1.50
  -3   3  -3   -0.80    1.30
  -3   3  -3    2.00    1.70
   3  -3   3    8.00    7.90
  -5   3  -3   12.50    2.40
  -5   3  -3   14.70    2.50
  -5   3  -3   17.80    2.70
  -7   3  -3  312.27   24.60
  -7   3  -3  323.47   24.40
  -9   3  -3   58.89    6.40
  -9   3  -3   60.09    6.30
 -11   3  -3   28.90    4.20
 -11   3  -3   14.90    3.90
 -13   3  -3   -2.30    2.20
 -13   3  -3    2.40    3.30
  14   2  -3   20.80    4.10
  12   2  -3   34.80    4.70
  10   2  -3  186.08   15.00
  -8  -2   3  174.38   25.70
   4   2  -3   86.59    6.60
   4   2  -3   76.89    6.70
  -4  -2   3   77.99    6.50
   2   2  -3 1273.57   93.89
   2   2  -3 1323.17   93.79
  -2  -2   3 1227.28   93.89
   0   2  -3   93.89   13.10
   0   2  -3   71.79    6.40
   0   2  -3   85.19    6.60
   0   2  -3   79.69    6.70
   0  -2   3   88.69    6.70
   0  -2   3  111.29   14.80
   0  -2   3   78.59    6.50
   0  -2   3   80.09    6.60
  -2   2  -3  237.58   22.70
  -2   2  -3  252.37   18.80
  -2   2  -3  249.48   18.90
  -2   2  -3  259.37   18.80
   2  -2   3  240.88   18.90
   2  -2   3  253.17   18.90
  -4   2  -3  291.97   22.10
  -4   2  -3  299.37   22.20
  -4   2  -3  298.07   22.20
   4  -2   3  285.07   22.10
  -6   2  -3  108.09    9.00
  -6   2  -3  111.39    8.90
  -8   2  -3  172.08   13.30
  -8   2  -3  159.48   13.10
 -10   2  -3   29.00    4.00
 -10   2  -3   36.40    4.30
 -12   2  -3  176.18   15.50
 -12   2  -3  208.58   15.90
 -14   2  -3   10.40    3.00
  15   1  -3   14.70    3.70
  15   1  -3    8.20    5.50
  13   1  -3   42.30    5.30
  13   1  -3   48.00    7.60
  11   1  -3  122.89   11.10
  11   1  -3  109.39    9.70
   9   1  -3   59.19    5.80
   9   1  -3   70.49    6.90
   7   1  -3  513.55   39.30
   7   1  -3  531.35   39.70
   7   1  -3  557.84   38.80
   7   1  -3  514.55   39.10
   7   1  -3  556.14   38.90
  -7  -1   3  463.85   39.20
   5   1  -3  562.94   42.90
   5   1  -3  599.04   40.00
   5   1  -3  499.05   39.50
   5   1  -3  487.15   39.60
  -5  -1   3  544.15   39.80
   3   1  -3  261.07   19.60
   3   1  -3  300.27   20.00
   3   1  -3  244.48   19.60
  -3  -1   3  254.27   19.60
   1   1  -3  965.00   68.99
   1   1  -3  929.31   68.99
  -1  -1   3  972.50   68.99
  -1  -1   3  975.00   68.99
  -1  -1   3  828.42   71.69
  -1   1  -3   66.39    5.10
  -1   1  -3   61.29    5.00
  -1   1  -3   60.39    9.80
  -1   1  -3   57.99    5.00
   1  -1   3   65.69    5.00
   1  -1   3   66.19   10.70
   1  -1   3   68.59    5.10
   1  -1   3   66.49    5.10
  -3   1  -3  503.55   37.30
  -3   1  -3  490.35   37.20
  -3   1  -3  504.05   37.30
   3  -1   3  509.85   37.30
   3  -1   3  512.95   37.30
   3  -1   3  500.45   37.30
  -5   1  -3  330.77   24.40
  -5   1  -3  320.77   24.30
  -7   1  -3  162.08   12.60
  -7   1  -3  160.28   12.60
  -9   1  -3  221.98   17.50
  -9   1  -3  231.48   17.50
 -11   1  -3    0.00    1.70
 -13   1  -3   -0.80    1.90
  13  -1   3   -1.70    3.40
 -15   1  -3    8.40    3.10
  15  -1   3    8.30    5.40
  16   0  -3    7.80    4.90
  14   0  -3    5.80    3.70
 -14   0   3    6.30    1.90
  12   0  -3    5.60    3.30
 -12   0   3    3.90    1.60
 -10   0   3    4.80    1.40
   8   0  -3    3.40    1.10
  -8   0   3    7.90    1.50
   6   0  -3    0.00    0.70
   6   0  -3    0.80    0.90
  -6   0   3   -0.90    0.90
  -6   0   3    0.20    0.90
   4   0  -3   -1.50    0.60
  -4   0   3    0.70    0.80
   2   0  -3   -5.00    0.50
  -2   0   3   -4.40    0.50
   0   0  -3   -3.80    0.50
   0   0  -3   -3.20    0.40
   0   0  -3   -3.90    0.60
   0   0  -3   -3.90    0.20
   0   0   3   -4.40    0.30
   0   0   3   -2.90    0.80
   0   0   3   -4.20    0.20
   0   0   3   -4.10    0.50
  -2   0  -3    0.60    0.70
  -2   0  -3   -0.40    0.80
  -2   0  -3   -1.00    1.20
   2   0   3    0.70    1.20
   2   0   3   -0.20    0.80
   2   0   3   -0.40    0.60
  -4   0  -3    0.40    0.90
  -4   0  -3   -0.50    1.20
   4   0   3   -0.40    1.10
   4   0   3   -0.10    0.70
   4   0   3   -2.20    1.50
   4   0   3    0.60    0.70
  -6   0  -3    4.70    1.70
  -6   0  -3    4.10    1.40
   6   0   3    3.00    2.20
   6   0   3    2.80    1.50
  -8   0  -3   -0.70    1.20
  -8   0  -3    1.70    1.50
   8   0   3   -0.40    2.30
 -10   0  -3   10.90    2.10
  10   0   3    1.80    3.00
 -12   0  -3    2.90    1.70
  12   0   3    3.90    3.30
 -14   0  -3    0.00    2.00
  14   0   3    2.20    4.00
  16   0   3   -1.50    4.30
 -15   1   3   13.00    2.90
 -13   1   3   57.99    6.40
 -13   1   3   71.69    6.60
 -11   1   3  130.59   10.50
 -11   1   3  125.89   10.50
  -9   1   3   77.19    6.50
  -9   1   3   69.89    6.20
   7  -1  -3  637.14   45.20
  -7   1   3  592.34   45.10
  -7   1   3  593.94   45.00
   5  -1  -3  518.45   40.00
   5  -1  -3  537.85   39.80
  -5   1   3  557.04   39.80
  -5   1   3  539.15   40.00
   3  -1  -3  277.57   20.80
   3  -1  -3  261.97   20.60
  -3   1   3  281.47   20.60
  -3   1   3  289.77   20.80
   1  -1  -3  962.00   66.29
   1  -1  -3  932.81   66.09
   1  -1  -3  877.51   67.39
   1  -1  -3  789.62   66.09
  -1   1   3  928.81   67.29
  -1   1   3  913.31   66.09
  -1   1   3  837.82   66.09
  -1   1   3  951.90   66.19
  -1  -1  -3   56.79    4.90
  -1  -1  -3   53.49    5.30
   1   1   3   69.79    5.40
   1   1   3   64.49    4.90
  -3  -1  -3  545.75   40.60
  -3  -1  -3  583.64   39.20
  -3  -1  -3  478.75   39.40
   3   1   3  452.25   39.50
   3   1   3  495.05   39.00
   3   1   3  578.24   38.80
  -5  -1  -3  349.47   25.10
  -5  -1  -3  287.17   24.40
   5   1   3  351.66   24.70
   5   1   3  299.27   25.10
   5   1   3  326.27   24.10
  -7  -1  -3  153.08   12.30
   7   1   3  145.19   13.20
  -9  -1  -3  221.58   16.70
  -9  -1  -3  222.78   17.30
   9   1   3  196.68   18.30
 -11  -1  -3    7.50    2.80
  11   1   3   -0.20    2.90
 -13  -1  -3    2.60    2.70
  13   1   3   -0.10    3.90
  15   1   3    9.90    5.70
 -14   2   3   25.50    4.00
 -14   2   3   25.30    4.50
 -12   2   3   54.59    5.80
 -12   2   3   46.90    5.40
 -10   2   3  235.78   18.30
 -10   2   3  235.88   18.60
  -8   2   3   20.80    2.50
  -8   2   3    7.20    2.20
  -6   2   3   53.69    5.10
  -6   2   3   57.99    5.00
  -4   2   3  101.69    8.40
  -4   2   3  105.09    8.20
   2  -2  -3 1268.17   97.69
   2  -2  -3 1238.88   99.59
   2  -2  -3 1301.87   97.39
  -2   2   3 1306.07   97.39
  -2   2   3 1364.76   97.29
  -2   2   3 1309.87   99.39
  -2   2   3 1433.96   97.49
  -2   2   3 1343.87   97.29
   0  -2  -3  251.47   22.10
   0  -2  -3  302.87   24.90
   0   2   3  340.97   25.30
   0   2   3  287.37   22.20
  -2  -2  -3  190.38   17.60
   2   2   3  237.08   17.20
   2   2   3  245.08   17.40
  -4  -2  -3  254.07   22.00
   4   2   3  301.67   21.80
   4   2   3  275.27   21.20
  -6  -2  -3   91.29    8.40
  -6  -2  -3   96.49   14.20
   6   2   3   95.39    7.80
   6   2   3   77.79    8.70
  -8  -2  -3  207.88   19.90
  -8  -2  -3  159.08   12.70
   8   2   3  138.99   12.10
   8   2   3  109.39   12.90
 -10  -2  -3   26.90    4.50
  10   2   3   29.20    4.20
  10   2   3   19.50    5.20
 -12  -2  -3  160.98   14.00
  12   2   3  134.99   15.00
  12   2   3  161.08   13.50
 -14  -2  -3    6.30    4.40
  14   2   3    9.00    3.60
  14   2   3    2.70    4.90
 -13   3   3   31.60    5.00
 -13   3   3   52.69    6.30
 -11   3   3   -0.20    2.00
 -11   3   3    0.10    2.30
  -9   3   3   55.39    6.50
  -9   3   3   65.29    6.20
  -7   3   3  119.49   10.80
  -7   3   3  134.39   10.50
  -5   3   3   10.60    2.40
  -5   3   3    1.90    1.70
   1  -3  -3   14.40    7.10
  -1   3   3    4.80    1.80
  -1   3   3    4.20    1.70
  -1   3   3    9.00    1.80
  -5  -3  -3   39.40   10.40
  -5  -3  -3   22.30    4.20
   5   3   3   16.90    3.00
   5   3   3   11.70    3.00
  -7  -3  -3  265.27   29.80
  -7  -3  -3  246.88   21.70
   7   3   3  250.07   21.90
   7   3   3  310.77   21.50
 -11  -3  -3   11.10    5.20
 -11  -3  -3   18.00   16.90
  11   3   3   12.50    5.10
  11   3   3   13.50    3.80
 -13  -3  -3    0.90    5.00
  13   3   3    3.80    3.10
 -12   4   3    1.90    3.70
 -12   4   3    6.20    3.30
 -10   4   3   17.50    3.70
 -10   4   3   12.20    3.60
  -8   4   3   35.10    4.70
  -8   4   3   33.20    5.10
   6  -4  -3   96.89   17.90
   4  -4  -3   54.49   12.70
  -4   4   3   31.70    4.20
  -4   4   3   34.40    4.30
  -4   4   3   32.30    4.40
   2  -4  -3   78.29   15.20
  -2   4   3  111.19    9.00
  -2   4   3   96.19    8.80
  -2   4   3  106.59    9.10
  -2  -4  -3    8.20    9.10
   2   4   3   17.80    3.40
   2   4   3   12.60    2.80
   2   4   3   12.20    2.90
   4   4   3   40.90    5.40
   4   4   3   51.69    5.80
  -6  -4  -3  106.29   19.90
   6   4   3   22.60    4.70
   6   4   3   34.30    4.80
  -8  -4  -3   38.20   15.20
   8   4   3    9.50    3.70
   8   4   3    6.30    3.50
 -10  -4  -3   57.69   23.90
  10   4   3   45.40    6.60
 -12  -4  -3   25.30   25.90
  12   4   3   19.20    6.20
  -9   5   3    8.00    3.50
  -9   5   3    5.40    3.60
  -7   5   3   13.30    3.70
  -7   5   3   10.40    4.20
   5  -5  -3   15.80   14.10
  -5   5   3   28.20    5.30
  -5   5   3   39.80    5.20
  -5   5   3   35.50    5.20
   3  -5  -3   14.50   11.20
  -3   5   3    3.70    3.10
  -3   5   3   -3.20    2.20
  -3   5   3    1.60    2.70
   1  -5  -3   21.10   13.00
  -1   5   3   27.30    4.40
  -1   5   3   20.60    4.40
  -1   5   3   16.80    4.00
  -1  -5  -3   49.80   19.50
   1   5   3   15.30    3.50
   1   5   3   12.80    3.80
   1   5   3    9.70    3.50
  -3  -5  -3   41.30   15.60
   3   5   3   56.89    6.80
   3   5   3   74.29    8.10
   3   5   3   62.29    7.20
  -5  -5  -3   25.40   18.00
   5   5   3   28.10    6.10
   5   5   3   44.60    6.00
   5   5   3   20.10    4.80
  -7  -5  -3   18.70   20.50
   7   5   3   26.30    5.90
   7   5   3   17.50    5.00
  -9  -5  -3   14.60   23.10
   9   5   3   14.00    4.90
   9   5   3    7.20    5.00
   4  -6  -3   22.20   22.30
  -2   6   3   14.40    4.80
  -2   6   3   12.20    5.10
  -2   6   3   20.60    5.20
   0  -6  -3   30.70   22.10
   0   6   3    5.30    3.60
   0   6   3    1.20    3.80
   0   6   3    4.40    5.70
  -2  -6  -3   15.20   21.60
   2   6   3   10.10    4.60
   2   6   3    6.20    5.50
   2   6   3    9.80    4.30
   2   6  -4   22.20    5.70
   0   6  -4    4.80    3.80
   0   6  -4    0.60    3.20
   0   6  -4    0.40    4.00
  -2   6  -4    3.50    4.90
  -2   6  -4    6.80    3.70
  -2   6  -4   13.20    4.50
   9   5  -4    7.10    3.90
   7   5  -4   11.00    4.70
  -7  -5   4   10.80   19.50
   5   5  -4   17.00    4.30
   5   5  -4   21.70    5.70
  -5  -5   4   21.60   25.60
   3   5  -4   -0.20    2.20
   3   5  -4    1.70    2.60
   3   5  -4    2.20    3.00
  -3  -5   4   -4.40   16.80
   1   5  -4  128.59   10.60
   1   5  -4  104.09    9.50
   1   5  -4  116.39   10.10
  -1  -5   4   42.70   22.50
  -1   5  -4   13.50    3.30
  -1   5  -4   20.60    3.60
  -1   5  -4   22.00    4.70
   1  -5   4   10.30   12.90
  -3   5  -4    9.20    3.20
  -3   5  -4   15.30    4.30
  -3   5  -4   11.60    3.30
  -5   5  -4   73.29    7.40
  -5   5  -4   64.49    8.40
  -5   5  -4   81.99    8.30
   5  -5   4   15.80   20.80
  -7   5  -4   95.79    9.60
  -7   5  -4   80.49   10.00
  -7   5  -4   85.99    9.30
  -9   5  -4   38.40    6.30
  -9   5  -4   41.50    7.00
 -12  -4   4   36.00   32.60
  10   4  -4   90.29    9.10
  10   4  -4   85.99   10.20
 -10  -4   4  171.98   43.70
   8   4  -4    6.40    3.00
   8   4  -4   10.60    3.60
  -8  -4   4   65.19   29.10
   6   4  -4   18.90    3.30
   6   4  -4    5.10    2.50
  -6  -4   4    2.10   15.20
   4   4  -4  118.49    9.80
   4   4  -4  107.29    9.50
  -4  -4   4   75.29   19.90
   2   4  -4   50.99    5.00
   2   4  -4   55.99    5.70
   2   4  -4   54.39    5.50
  -2  -4   4   19.10   12.90
   0   4  -4  174.28   13.60
   0   4  -4  159.28   13.90
   0   4  -4  177.98   13.70
  -2   4  -4   84.69    7.60
  -2   4  -4   78.39    8.00
  -2   4  -4   92.19    7.50
   2  -4   4   56.09   15.50
  -4   4  -4  234.68   20.60
  -4   4  -4  254.47   20.10
  -4   4  -4  279.87   20.40
   4  -4   4  254.67   31.50
  -6   4  -4   19.90    3.60
  -6   4  -4   26.90    3.90
  -6   4  -4   21.70    4.20
   6  -4   4    5.50   11.30
  -8   4  -4  106.49    9.90
  -8   4  -4  110.69   10.00
 -10   4  -4   -2.00    2.40
 -10   4  -4    1.20    2.90
  13   3  -4   25.10    5.60
  13   3  -4   34.50    5.40
  11   3  -4   60.39    8.20
  11   3  -4   68.09    7.60
 -11  -3   4  145.59   32.10
  -9  -3   4  111.89   26.90
   7   3  -4  118.59   10.40
   7   3  -4  128.19   10.60
   5   3  -4    6.20    2.00
   5   3  -4    6.20    2.10
  -5  -3   4   12.80   11.80
   1   3  -4   93.09    7.50
   1   3  -4   90.59    7.70
   1   3  -4   91.79    7.30
  -1  -3   4   76.89    7.60
  -1  -3   4  161.88   19.60
  -1   3  -4   85.89    6.90
  -1   3  -4   79.59    7.00
  -1   3  -4   85.69    7.30
  -3   3  -4   16.70    2.50
  -3   3  -4   18.40    2.50
  -3   3  -4   16.80    2.70
   3  -3   4   22.80    9.00
  -5   3  -4   25.30    3.40
  -5   3  -4   41.40    4.10
  -5   3  -4   28.00    3.80
  -7   3  -4   31.30    3.80
  -7   3  -4   25.00    3.60
  -9   3  -4    5.40    2.30
  -9   3  -4    9.40    2.80
 -11   3  -4   50.69    6.00
 -11   3  -4   46.40    5.60
 -13   3  -4   26.70    4.60
 -13   3  -4   30.60    5.10
  14   2  -4    5.60    2.90
  14   2  -4    7.70    3.20
  12   2  -4    7.10    2.60
  10   2  -4  159.78   13.10
   8   2  -4  189.38   14.90
   6   2  -4  175.88   13.00
   6   2  -4  156.18   12.90
   4   2  -4   79.69    6.20
   4   2  -4   79.09    6.40
  -4  -2   4   68.19    6.10
   2   2  -4 1369.66   96.89
   2   2  -4 1315.07   96.99
  -2  -2   4 1299.77  101.99
  -2  -2   4 1274.67   96.89
   0   2  -4    3.50    1.30
   0   2  -4    4.40    6.10
   0   2  -4    3.70    1.00
   0   2  -4    3.90    1.10
   0  -2   4   18.20    7.80
   0  -2   4    3.70    1.30
   0  -2   4    3.50    1.20
   0  -2   4    3.40    1.20
  -2   2  -4  275.97   19.90
  -2   2  -4  267.17   19.90
  -2   2  -4  270.27   20.00
   2  -2   4  253.27   24.90
   2  -2   4  256.37   19.90
   2  -2   4  255.27   19.90
  -4   2  -4   57.79    5.10
  -4   2  -4   59.69    5.20
  -4   2  -4   64.39    5.30
   4  -2   4   55.39    5.10
  -6   2  -4   16.90    2.50
  -6   2  -4   24.00    2.90
  -6   2  -4   15.30    2.50
  -8   2  -4   80.89    7.20
  -8   2  -4   82.39    7.20
 -10   2  -4   58.79    6.40
 -10   2  -4   69.69    6.60
 -12   2  -4    5.80    2.60
 -12   2  -4    4.70    2.50
 -14   2  -4   53.69    6.30
  13   1  -4  100.89   11.40
  13   1  -4   86.49    8.40
  11   1  -4  139.29   11.70
  11   1  -4  143.09   12.70
   9   1  -4  220.78   17.70
   9   1  -4  213.58   16.80
   7   1  -4    5.60    1.50
   5   1  -4  295.07   22.70
   5   1  -4  291.57   23.10
   5   1  -4  285.07   27.10
   5   1  -4  318.57   22.80
  -5  -1   4  368.06   30.30
   3   1  -4  310.17   29.10
   3   1  -4  352.86   24.80
   3   1  -4  336.47   25.20
   3   1  -4  338.17   24.90
  -3  -1   4  330.07   24.80
  -3  -1   4  324.87   31.00
   1   1  -4  105.49    8.20
   1   1  -4  105.69    8.00
  -1   1  -4   26.30    7.20
  -1   1  -4    5.80    1.10
  -1   1  -4    6.30    1.00
  -1   1  -4    6.80    1.10
   1  -1   4    6.40    1.20
   1  -1   4    6.10    1.10
   1  -1   4    6.30    1.00
  -3   1  -4   82.19    6.10
  -3   1  -4   73.69    6.00
  -3   1  -4   71.69    5.90
   3  -1   4   74.29    6.00
   3  -1   4   72.69    6.00
   3  -1   4   76.99    6.00
  -5   1  -4  147.39   11.40
  -5   1  -4  142.69   11.40
  -5   1  -4  149.49   11.30
   5  -1   4  146.09   11.30
  -7   1  -4   90.89    7.20
  -7   1  -4   79.59    7.10
  -9   1  -4    5.40    1.80
 -11   1  -4    8.20    2.30
  11  -1   4   12.00    4.50
  13  -1   4   37.80    8.00
 -15   1  -4   43.40    5.80
  15  -1   4   50.19   10.20
  16   0  -4  381.46   32.00
  14   0  -4  317.97   28.70
 -14   0   4  371.16   26.80
 -12   0   4  386.06   29.10
 -10   0   4  209.28   17.20
 -10   0   4  242.28   17.20
   8   0  -4 2797.12  202.68
  -8   0   4 2484.55  202.68
  -8   0   4 3003.90  202.68
   6   0  -4  366.76   31.70
   6   0  -4  445.76   31.70
  -6   0   4  495.85   31.70
  -6   0   4  407.06   31.80
   4   0  -4  161.38   12.50
  -4   0   4  172.48   12.50
   2   0  -4  269.67   19.70
   2   0  -4  264.77   20.30
  -2   0   4  266.77   19.70
  -2   0   4  262.27   20.20
   0   0  -4  288.67   22.50
   0   0  -4  322.47   23.00
   0   0   4  295.47   22.50
   0   0   4  310.97   22.40
   0   0   4  283.97   22.70
   0   0   4  317.57   23.00
  -2   0  -4 2126.59  148.69
  -2   0  -4 1952.80  148.19
  -2   0  -4 1906.31  148.09
   2   0   4 2045.00  148.19
   2   0   4 2059.69  148.09
   2   0   4 2018.50  148.69
  -4   0  -4   62.59    5.80
  -4   0  -4   69.99    6.10
   4   0   4   74.89    6.10
   4   0   4   70.59    5.80
   4   0   4   74.29    5.80
   4   0   4   84.69    7.00
  -6   0  -4  130.39    9.80
  -6   0  -4  113.29    9.50
   6   0   4  116.09    9.70
   6   0   4  125.09   10.90
  -8   0  -4    5.00    1.90
  -8   0  -4    7.60    1.90
   8   0   4    3.00    2.90
 -10   0  -4  295.17   20.80
 -10   0  -4  244.18   20.30
  10   0   4  253.27   22.20
 -12   0  -4   26.20    3.70
  12   0   4   39.10    7.00
 -14   0  -4   30.00    4.10
  14   0   4   27.10    6.90
 -15   1   4    9.30    2.70
 -13   1   4  118.29    9.70
 -13   1   4  111.69    9.70
 -11   1   4  157.28   13.00
 -11   1   4  166.68   12.90
  -9   1   4  235.48   18.70
  -9   1   4  250.27   18.50
   7  -1  -4    5.80    1.30
  -7   1   4    6.70    1.70
   5  -1  -4  341.07   26.30
   5  -1  -4  345.67   26.10
  -5   1   4  366.66   26.10
  -5   1   4  352.16   26.30
   3  -1  -4  367.56   28.10
   3  -1  -4  371.96   28.30
  -3   1   4  390.46   28.10
  -3   1   4  388.56   28.30
   1  -1  -4  107.69    8.70
   1  -1  -4  106.89    8.40
  -1   1   4  105.99    8.60
  -1   1   4  116.09    8.40
  -1  -1  -4    7.60    1.80
  -1  -1  -4    5.40    1.20
  -1  -1  -4    7.40    3.80
  -1  -1  -4    9.20    2.20
   1   1   4    4.90    1.20
   1   1   4   16.40    3.70
   1   1   4    5.30    1.80
  -3  -1  -4   82.69    9.10
  -3  -1  -4   68.99    6.90
   3   1   4   73.59    7.10
   3   1   4   70.59    6.10
  -5  -1  -4  149.79   13.30
  -5  -1  -4  182.98   12.90
   5   1   4  138.29   13.40
  -7  -1  -4   76.99    7.30
  -7  -1  -4  102.29    8.20
   7   1   4  100.89   10.40
  -9  -1  -4    7.90    2.60
  -9  -1  -4    2.30    1.70
   9   1   4    1.30    2.90
 -11  -1  -4    5.60    3.20
  11   1   4   16.40    4.70
 -13  -1  -4    2.90    3.40
  13   1   4    7.80    4.80
  15   1   4   25.20    6.90
 -14   2   4    9.10    3.10
 -14   2   4   13.70    3.00
 -12   2   4   16.50    2.80
 -12   2   4   11.80    3.10
 -10   2   4  195.38   15.90
 -10   2   4  202.78   15.70
  -8   2   4  223.08   17.70
  -8   2   4  230.48   17.40
  -6   2   4  182.08   13.90
  -6   2   4  177.28   14.10
  -4   2   4   90.19    7.20
  -4   2   4   89.19    7.50
   2  -2  -4 1353.76  117.09
   2  -2  -4 1845.02  119.89
  -2   2   4 1426.16  116.99
  -2   2   4 1832.02  117.29
  -2   2   4 1824.72  119.59
  -2   2   4 1443.26  117.09
  -2   2   4 1472.45  117.29
  -2  -2  -4  317.97   20.50
  -2  -2  -4  213.78   20.30
   2   2   4  265.47   20.20
   2   2   4  258.67   19.90
  -4  -2  -4   48.50    6.90
   4   2   4   52.19    6.10
   4   2   4   58.99    5.20
  -6  -2  -4   21.30    3.50
   6   2   4   19.40    2.90
   6   2   4    9.40    3.50
  -8  -2  -4  118.89    9.00
   8   2   4   62.09    9.20
   8   2   4   86.09    8.20
 -10  -2  -4   48.40    6.20
  10   2   4   46.90    5.40
  10   2   4   37.40    7.20
 -12  -2  -4    7.40    2.80
  12   2   4    8.80    3.30
  12   2   4    4.20    4.90
 -14  -2  -4   52.09    7.40
  14   2   4   29.50    7.50
  14   2   4   47.20    6.20
 -13   3   4   39.60    5.20
 -13   3   4   41.50    5.90
 -11   3   4   93.19    8.40
 -11   3   4   75.09    8.60
  -9   3   4   31.90    3.90
  -9   3   4   24.60    4.00
  -7   3   4  158.88   12.10
  -7   3   4  141.39   12.50
   5  -3  -4   11.10    6.00
  -5   3   4    9.10    2.30
  -5   3   4    5.90    1.90
   3  -3  -4   31.00    8.40
  -3   3   4   34.50    4.00
  -3   3   4   29.60    3.50
  -3   3   4   33.40    3.60
   1  -3  -4   87.69   13.80
  -1   3   4   86.59    7.40
  -1   3   4   89.09    7.50
  -1   3   4   84.39    7.40
  -3  -3  -4   28.70    8.90
  -3  -3  -4   23.60    4.20
   3   3   4   19.50    2.90
   3   3   4   12.30    2.90
  -5  -3  -4   27.00    4.60
  -5  -3  -4   22.70    8.90
   5   3   4   22.00    3.90
   5   3   4   30.50    4.00
  -7  -3  -4   64.29   12.90
   7   3   4   26.90    5.20
   7   3   4   29.80    4.40
   9   3   4    4.70    2.60
   9   3   4    7.50    3.90
 -11  -3  -4   35.00    6.10
 -11  -3  -4   53.79   21.40
  11   3   4   44.00    6.60
  11   3   4   22.00    6.50
 -13  -3  -4   31.10    6.80
  13   3   4   14.90    4.40
 -12   4   4    3.90    2.80
 -12   4   4   -2.80    3.50
 -10   4   4   96.89    9.50
 -10   4   4  104.19    9.90
  -8   4   4    8.70    3.20
  -8   4   4   16.00    3.10
   6  -4  -4   74.59   15.20
  -6   4   4   12.50    2.90
  -6   4   4   13.10    3.20
   4  -4  -4   70.59   14.40
  -4   4   4  133.09   10.10
  -4   4   4  121.69    9.70
  -4   4   4  105.09   10.00
   2  -4  -4  105.29   15.60
  -2   4   4   59.69    5.90
  -2   4   4   42.60    5.80
  -2   4   4   49.20    5.60
   0  -4  -4  231.78   23.70
   0   4   4  151.38   13.90
   0   4   4  166.28   14.10
   0   4   4  175.68   14.30
  -2  -4  -4   52.39   13.80
   2   4   4   77.29    7.50
   2   4   4   81.29    7.50
   2   4   4   76.29    7.40
  -4  -4  -4  310.27   30.50
   4   4   4  228.18   19.60
   4   4   4  229.28   19.50
   6   4   4   29.30    4.70
   6   4   4   16.90    3.90
  -8  -4  -4  106.99   11.10
  -8  -4  -4   78.99   19.30
   8   4   4   91.09    9.70
   8   4   4   66.99    8.80
 -10  -4  -4   10.00    5.80
 -10  -4  -4   16.50   15.40
  10   4   4   -1.20    3.20
 -12  -4  -4   34.70   24.10
  -9   5   4    5.90    3.40
  -9   5   4    4.30    3.90
  -7   5   4   16.00    3.90
  -7   5   4   16.40    4.50
   5  -5  -4   34.00   19.10
  -5   5   4   20.80    4.30
  -5   5   4   23.00    3.80
  -5   5   4   12.60    4.10
   3  -5  -4   20.90   12.80
  -3   5   4    3.00    3.20
  -3   5   4   -0.20    2.40
  -3   5   4    3.50    2.80
   1  -5  -4   73.49   18.70
  -1   5   4  107.99   10.50
  -1   5   4  103.89   10.50
  -1   5   4  120.69   10.40
  -1  -5  -4   16.50   13.60
   1   5   4   21.30    4.70
   1   5   4   15.10    3.70
   1   5   4    6.30    3.20
  -3  -5  -4   30.60   18.20
   3   5   4   18.60    4.30
   3   5   4   29.30    4.70
   3   5   4    9.20    4.80
  -5  -5  -4   39.20   17.00
   5   5   4   50.69    7.20
   5   5   4   71.89    8.50
   5   5   4   70.89    8.40
   7   5   4   84.09   10.00
   7   5   4   70.89    9.30
  -9  -5  -4   10.70   23.20
   9   5   4   36.60    6.90
   9   5   4   42.90    7.30
   2  -6  -4   17.40   17.80
  -2   6   4   10.90    5.00
  -2   6   4   20.60    5.30
  -2   6   4   14.30    4.50
   0   6   4    0.90    4.80
   0   6   4   11.00    4.20
   0   6   4   -1.00    3.90
  -2  -6  -4   18.50   21.90
   2   6   4    6.00    4.50
   2   6   4   15.10    5.30
   2   6   4    7.30    4.70
   2   6  -5   23.40    5.40
   2   6  -5   31.20    7.50
  -2  -6   5   22.00   21.50
   0   6  -5   17.60    5.10
   0   6  -5   15.00    4.90
  -2   6  -5   14.40    5.90
  -2   6  -5   23.80    4.80
  -2   6  -5   27.50    5.80
   9   5  -5   11.30    4.40
  -9  -5   5   22.80   33.10
   7   5  -5    1.20    3.10
   7   5  -5    3.60    4.20
  -7  -5   5   -3.20   23.10
   5   5  -5   11.90    3.60
   5   5  -5   19.00    4.10
  -5  -5   5    1.10   16.10
   3   5  -5   -0.30    2.60
   3   5  -5   -0.60    3.10
   3   5  -5    2.40    2.40
  -3  -5   5   14.40   20.90
   1   5  -5    8.90    2.80
   1   5  -5    7.10    2.50
   1   5  -5    8.50    3.90
  -1  -5   5   13.60   18.90
  -1   5  -5   85.99    8.50
  -1   5  -5   73.79    8.50
  -1   5  -5   79.89    7.80
   1  -5   5   58.69   23.60
  -3   5  -5    9.00    3.60
  -3   5  -5   16.70    4.20
  -3   5  -5   23.30    4.10
   3  -5   5    3.00   11.70
  -5   5  -5   15.70    3.70
  -5   5  -5   17.40    3.90
  -5   5  -5   10.60    4.10
  -7   5  -5    6.40    3.20
  -7   5  -5    6.80    4.60
  -7   5  -5    2.90    3.70
  12   4  -5   38.20    6.90
  12   4  -5   26.70    6.40
 -12  -4   5   99.99   39.50
  10   4  -5    4.50    3.30
  10   4  -5    9.20    3.60
 -10  -4   5   23.80   27.90
   8   4  -5  191.68   15.70
   8   4  -5  156.18   15.00
   6   4  -5    7.90    2.60
   6   4  -5   11.40    3.00
  -6  -4   5    1.90   14.40
   4   4  -5   41.90    5.60
   4   4  -5   43.90    5.00
  -4  -4   5   54.69   17.40
   2   4  -5   46.10    5.60
   2   4  -5   44.20    5.10
   2   4  -5   49.30    4.60
  -2  -4   5   50.79   16.50
   0   4  -5   41.00    4.60
   0   4  -5   44.00    4.20
   0   4  -5   29.50    4.60
   0  -4   5   14.60   11.80
  -2   4  -5    4.90    2.20
  -2   4  -5    3.10    2.70
  -2   4  -5   13.50    2.50
   2  -4   5   13.50   11.30
  -4   4  -5    5.00    2.80
  -4   4  -5    4.40    2.30
  -4   4  -5   11.30    2.50
   4  -4   5    0.20   11.80
  -6   4  -5   12.70    3.80
  -6   4  -5   10.00    3.10
  -6   4  -5   13.20    3.00
   6  -4   5   11.00   14.90
  -8   4  -5   16.20    3.30
  -8   4  -5   13.00    3.80
 -10   4  -5   -0.20    2.60
 -10   4  -5    0.60    3.00
  13   3  -5  101.29   10.10
  13   3  -5  113.99   11.20
  11   3  -5   16.30    3.30
  11   3  -5   18.60    3.50
 -11  -3   5   26.70   23.40
   9   3  -5  128.29   11.50
   9   3  -5  131.49   11.40
  -9  -3   5  219.28   36.60
   7   3  -5  362.36   28.00
   7   3  -5  369.86   28.10
   5   3  -5   55.69    5.90
   5   3  -5   67.99    6.20
  -5  -3   5  107.69   21.30
   3   3  -5  197.38   15.70
   3   3  -5  206.68   15.90
   1   3  -5  114.09    9.10
   1   3  -5  115.49    9.60
   1   3  -5  108.19    9.40
  -1  -3   5  190.88   20.60
  -1   3  -5  378.76   27.80
  -1   3  -5  370.46   28.00
  -1   3  -5  371.26   27.70
   1  -3   5  344.17   35.30
  -3   3  -5   36.70    4.10
  -3   3  -5   35.20    3.80
  -3   3  -5   34.80    3.80
   3  -3   5   47.60   11.60
  -5   3  -5    2.40    1.90
  -5   3  -5    2.30    1.60
  -5   3  -5   -0.30    1.50
  -7   3  -5   81.69    7.90
  -7   3  -5   82.19    7.50
  -7   3  -5   78.49    7.30
  -9   3  -5    4.70    2.40
  -9   3  -5    7.00    2.50
 -11   3  -5   25.10    4.20
 -11   3  -5   21.70    4.20
 -13   3  -5    9.20    3.40
 -13   3  -5    3.90    2.90
  14   2  -5   68.69    7.10
  14   2  -5   52.09    6.90
  12   2  -5    8.00    2.30
  12   2  -5    7.50    2.70
  10   2  -5  202.58   16.20
  10   2  -5  204.28   16.10
   8   2  -5  107.49    8.50
   8   2  -5   89.29    8.30
  -8  -2   5  187.78   27.70
   6   2  -5  215.98   18.00
   6   2  -5  235.78   17.90
  -6  -2   5  321.47   29.60
   4   2  -5  102.79    8.10
   4   2  -5  106.39    8.00
  -4  -2   5   92.09    7.90
   2   2  -5  272.87   21.20
   2   2  -5  288.77   21.00
  -2  -2   5  289.37   21.10
  -2  -2   5  253.87   27.60
   0   2  -5   73.89    5.80
   0   2  -5   76.89   13.10
   0   2  -5   76.99    6.10
   0   2  -5   75.69    5.90
   0  -2   5   65.59    5.90
   0  -2   5   66.69    5.80
   0  -2   5   94.19   14.40
  -2   2  -5   -1.60    6.90
  -2   2  -5   11.90    1.80
  -2   2  -5   15.30    1.80
  -2   2  -5   12.60    1.90
   2  -2   5    7.80    7.60
   2  -2   5   11.00    1.80
   2  -2   5   12.50    2.00
  -4   2  -5  239.18   19.70
  -4   2  -5  273.27   19.70
  -4   2  -5  265.17   19.70
  -6   2  -5    8.50    1.80
  -6   2  -5    9.20    1.90
  -6   2  -5   10.30    2.20
  -8   2  -5  231.78   17.60
  -8   2  -5  214.18   17.30
 -10   2  -5    7.30    2.40
 -10   2  -5    6.60    2.30
 -12   2  -5    4.30    2.50
 -14   2  -5   52.99    6.40
  14  -2   5   65.69   11.50
  13   1  -5    7.60    2.50
  13   1  -5    8.30    3.90
  11   1  -5   38.10    5.40
  11   1  -5   28.90    3.80
   9   1  -5   24.40    3.10
   9   1  -5   26.70    2.80
   7   1  -5  217.98   15.70
   7   1  -5  195.98   15.80
   7   1  -5  208.18   16.20
   5   1  -5   19.90    7.60
   5   1  -5   19.80    2.20
   3   1  -5  223.38   23.30
   1   1  -5 9999.00  695.23
   1   1  -5 8947.71  691.03
   1   1  -5 9114.69  691.13
  -1  -1   5 9353.66  691.03
  -1  -1   5 9651.03  695.23
  -1  -1   5 9557.74  691.13
  -1   1  -5  216.48   16.20
  -1   1  -5  219.98   16.30
  -1   1  -5  212.08   16.20
   1  -1   5  234.78   16.30
   1  -1   5  211.18   16.30
   1  -1   5  211.08   16.20
  -3   1  -5  485.55   35.60
  -3   1  -5  472.55   35.60
  -3   1  -5  467.55   35.70
   3  -1   5  481.55   35.70
   3  -1   5  471.45   35.60
   3  -1   5  499.95   35.70
  -5   1  -5 1181.38   87.19
  -5   1  -5 1159.08   87.19
  -5   1  -5 1215.38   87.19
   5  -1   5 1174.48   87.19
  -7   1  -5  946.01   69.09
  -7   1  -5  898.61   69.09
  -7   1  -5  914.21   68.99
   7  -1   5  974.40   69.19
  -9   1  -5  366.36   27.80
 -11   1  -5   24.90    3.60
  11  -1   5   30.80    6.50
 -13   1  -5  342.27   26.80
  13  -1   5  352.76   29.70
 -15   1  -5    3.90    2.60
  15  -1   5    4.00    4.80
  16   0  -5    6.60    4.50
  14   0  -5    0.70    3.10
 -14   0   5    1.80    1.70
 -12   0   5    3.90    1.60
 -10   0   5   -0.10    1.00
 -10   0   5   -0.20    1.10
   8   0  -5    1.60    0.90
  -8   0   5    2.90    1.10
   6   0  -5   -0.60    0.70
  -6   0   5    0.20    0.90
   4   0  -5    0.10    0.80
  -4   0   5    0.10    0.80
   2   0  -5    0.40    1.50
   2   0  -5    0.30    0.80
  -2   0   5    0.80    0.70
  -2   0   5    0.30    1.40
   0   0  -5   -0.10    0.70
   0   0  -5    0.30    1.40
   0   0  -5    1.90    1.40
   0   0  -5   -0.30    0.50
   0   0   5   -0.40    1.30
   0   0   5    0.50    0.60
   0   0   5    0.90    1.30
   0   0   5    0.40    0.80
  -2   0  -5    1.20    1.60
  -2   0  -5   -1.20    1.00
  -2   0  -5   -1.20    0.80
   2   0   5    0.20    0.80
   2   0   5   -2.30    1.50
   2   0   5   -0.30    1.10
  -4   0  -5   -0.90    0.90
  -4   0  -5   -0.20    1.10
   4   0   5   -3.00    1.70
   4   0   5   -0.80    0.80
   4   0   5   -0.80    1.10
  -6   0  -5   -2.20    1.60
  -6   0  -5    2.20    1.30
   6   0   5   -0.20    1.50
   6   0   5    5.10    2.70
  -8   0  -5    1.00    1.40
  -8   0  -5   -1.60    1.70
   8   0   5   -2.40    2.00
 -10   0  -5    2.10    2.30
 -10   0  -5    5.70    1.90
  10   0   5    1.60    2.90
 -12   0  -5   -3.10    2.60
 -12   0  -5    0.10    1.80
  12   0   5    2.70    3.90
 -14   0  -5   -0.20    2.10
  14   0   5   -1.50    4.10
 -13   1   5   11.60    2.20
 -13   1   5   11.10    2.70
 -11   1   5   48.60    4.50
 -11   1   5   40.70    4.90
  -9   1   5   44.60    3.70
  -9   1   5   31.40    4.00
   7  -1  -5  210.58   16.00
  -7   1   5  210.58   16.30
  -7   1   5  215.68   16.10
   5  -1  -5   20.40    2.20
   5  -1  -5   18.10    2.50
  -5   1   5   22.40    2.60
  -5   1   5   25.40    2.30
   3  -1  -5    2.30    1.30
   3  -1  -5    2.20    0.80
  -3   1   5    3.80    0.90
  -3   1   5    4.40    1.20
   1  -1  -5 8258.57  635.54
   1  -1  -5 8473.15  635.74
   1  -1  -5 8721.03  636.94
   1  -1  -5 8575.14  635.44
  -1   1   5 8946.30  635.44
  -1   1   5 8703.63  635.64
  -1   1   5 8913.01  636.84
  -1   1   5 8788.82  635.54
  -1  -1  -5  207.88   15.30
  -1  -1  -5  190.28   14.60
  -1  -1  -5  171.48   16.50
  -1  -1  -5  181.48   14.90
   1   1   5  174.58   16.40
   1   1   5  215.98   15.20
   1   1   5  209.88   14.70
   1   1   5  202.38   15.00
  -3  -1  -5  405.96   35.10
  -3  -1  -5  430.46   33.60
  -3  -1  -5  445.66   34.20
   3   1   5  406.76   34.90
   3   1   5  447.96   33.30
   3   1   5  473.75   33.60
   3   1   5  532.35   33.90
   3   1   5  452.55   34.30
  -5  -1  -5 1146.79   81.99
  -5  -1  -5 1064.59   81.19
   5   1   5 1082.29   82.09
  -7  -1  -5  823.32   60.79
  -7  -1  -5  826.32   61.29
   7   1   5  810.82   62.39
  -9  -1  -5  315.47   24.10
  -9  -1  -5  302.27   24.70
   9   1   5  343.87   26.30
 -11  -1  -5   33.30    4.60
 -11  -1  -5   18.60    3.10
  11   1   5   23.10    5.70
 -13  -1  -5  281.07   22.10
  13   1   5  244.28   23.60
  15   1   5    8.20    5.40
 -14   2   5   64.59    7.30
 -14   2   5   70.69    7.00
 -12   2   5   13.40    2.60
 -12   2   5    7.90    2.70
 -10   2   5  245.18   19.10
 -10   2   5  249.58   19.40
  -8   2   5  127.69   10.20
  -8   2   5  126.19   10.40
  -6   2   5  289.07   20.90
  -6   2   5  262.97   21.10
   4  -2  -5  123.49   13.20
  -4   2   5  113.09    9.70
  -4   2   5  121.79   10.00
  -4   2   5  154.78   13.00
   0  -2  -5   85.59   11.80
   0  -2  -5   69.59    6.50
   0  -2  -5   64.59    6.90
   0  -2  -5   66.09    6.70
   0   2   5   78.99    6.70
   0   2   5   78.19    6.40
   0   2   5   75.79   11.40
   0   2   5   74.09    6.10
  -4  -2  -5  205.08   19.10
  -4  -2  -5  244.38   18.10
  -4  -2  -5  199.28   20.90
   4   2   5  235.38   17.50
   4   2   5  233.78   18.30
  -6  -2  -5    6.90    2.60
  -6  -2  -5    6.10    6.00
   6   2   5    8.20    3.30
   6   2   5   12.50    2.40
  -8  -2  -5  184.88   16.10
   8   2   5  206.48   15.60
   8   2   5  179.58   16.90
 -10  -2  -5    6.30    2.80
  10   2   5    1.30    2.30
  10   2   5    2.20    3.90
 -12  -2  -5    1.70    3.00
  12   2   5    2.70    3.60
  12   2   5    2.20    2.40
 -14  -2  -5   36.70    7.30
  14   2   5   44.90    6.30
  14   2   5   30.20    7.90
 -13   3   5  123.49   11.50
 -13   3   5  116.69   10.70
 -11   3   5   21.00    3.30
 -11   3   5   18.00    3.90
  -9   3   5  159.38   13.30
  -9   3   5  154.58   12.80
  -7   3   5  434.16   32.70
  -7   3   5  431.66   33.10
   5  -3  -5   43.70    9.70
  -5   3   5   71.89    5.90
  -5   3   5   67.79    6.30
  -5   3   5   65.09    6.70
   3  -3  -5  177.48   21.70
  -3   3   5  233.98   17.50
  -3   3   5  227.28   17.50
  -3   3   5  250.17   17.80
   1  -3  -5  127.39   15.60
  -1   3   5  128.59   10.00
  -1   3   5  108.79    9.70
  -1  -3  -5  416.36   33.30
  -1  -3  -5  355.16   28.00
   1   3   5  342.67   27.50
   1   3   5  346.67   27.20
  -3  -3  -5   33.90    5.10
  -3  -3  -5   29.20   10.00
   3   3   5   35.80    4.00
   3   3   5   30.00    4.10
  -5  -3  -5   -2.30    6.70
  -5  -3  -5    2.20    2.80
   5   3   5    1.00    2.40
   5   3   5    2.20    2.00
  -7  -3  -5  133.99   10.70
   7   3   5   76.49   10.10
   7   3   5   83.29    8.90
  -9  -3  -5   14.30    9.60
  -9  -3  -5    8.30    3.50
   9   3   5    6.00    4.00
   9   3   5    8.40    3.10
 -11  -3  -5   25.60    5.70
  11   3   5   17.00    4.00
  11   3   5   17.20    5.60
 -13  -3  -5    4.00    4.50
  13   3   5    0.90    3.80
 -12   4   5   41.50    6.20
 -12   4   5   33.20    5.20
 -10   4   5   10.80    3.10
 -10   4   5   15.40    3.90
  -8   4   5  198.48   16.40
  -8   4   5  192.48   15.90
  -6   4   5   10.40    3.30
  -6   4   5   15.00    3.00
   4  -4  -5   55.19   12.60
  -4   4   5   49.80    6.00
  -4   4   5   56.59    6.20
  -4   4   5   52.29    5.60
  -2   4   5   54.09    5.70
  -2   4   5   51.39    6.00
  -2   4   5   55.49    6.00
   0  -4  -5   64.09   13.60
   0   4   5   41.20    5.10
   0   4   5   39.70    5.30
   0   4   5   54.69    5.50
  -2  -4  -5   22.10   10.50
   2   4   5    7.70    2.70
   2   4   5    8.40    2.80
  -4  -4  -5   61.99   15.00
  -6  -4  -5   20.80    5.10
  -6  -4  -5   14.20   10.50
   6   4   5    7.70    3.50
   6   4   5   13.20    3.50
  -8  -4  -5    3.40    4.40
  -8  -4  -5    8.20   13.10
   8   4   5   13.80    4.10
   8   4   5   25.40    4.50
 -10  -4  -5   11.90    4.80
 -10  -4  -5   10.80   15.90
  10   4   5    3.70    4.30
 -12  -4  -5   12.10   21.00
  -9   5   5   24.60    5.20
  -9   5   5    4.20    3.50
  -7   5   5    2.70    3.00
  -7   5   5    2.80    3.30
   5  -5  -5   25.10   18.10
  -5   5   5    7.30    3.50
  -5   5   5    8.90    3.70
  -5   5   5   10.00    3.20
   3  -5  -5   20.30   13.00
  -3   5   5   -5.60    2.00
  -3   5   5   -3.70    2.50
  -3   5   5   -0.60    3.00
   1  -5  -5   27.10   12.70
  -1   5   5    6.30    3.40
  -1   5   5   11.40    3.50
  -1   5   5   24.10    3.90
  -1  -5  -5   52.19   14.80
   1   5   5   79.79    8.90
   1   5   5   66.89    7.50
   1   5   5   71.39    7.90
  -3  -5  -5   15.90   12.60
   3   5   5   20.50    4.90
   3   5   5   14.00    3.80
   3   5   5    9.60    3.70
  -5  -5  -5   29.30   16.80
   5   5   5   13.40    4.30
   5   5   5   20.70    4.90
   5   5   5   27.00    5.10
  -7  -5  -5   11.80   14.10
   7   5   5   13.90    4.80
   7   5   5   13.20    5.10
  -9  -5  -5   13.60   22.30
   2  -6  -5   34.60   21.80
  -2   6   5   35.10    6.70
  -2   6   5   21.90    5.10
  -2   6   5   34.00    7.00
   0  -6  -5   12.80   22.60
   0   6   5   16.30    4.80
   0   6   5    8.00    5.20
   0   6   5    2.60    3.90
  -2  -6  -5    4.40   21.70
   2   6   5   11.00    4.90
   2   6   5   15.10    4.90
   2   6   5   20.70    7.00
   2   6  -6    7.10    3.90
   2   6  -6    3.90    5.20
   0   6  -6   31.80    5.60
   0   6  -6   27.20    6.00
   0  -6   6   21.60   24.90
  -2   6  -6    9.10    5.20
  -2   6  -6   24.50    5.60
  -2   6  -6    8.30    4.20
   9   5  -6    3.20    3.70
  -9  -5   6    8.00   29.00
   7   5  -6   -1.60    3.10
   7   5  -6   -1.30    3.00
  -7  -5   6    7.50   19.40
   5   5  -6    4.10    3.90
   5   5  -6    4.50    2.70
  -5  -5   6   27.80   20.50
   3   5  -6   -2.40    3.20
   3   5  -6    1.80    2.30
  -3  -5   6    0.60   18.80
   1   5  -6    1.20    2.40
   1   5  -6    0.80    2.20
   1   5  -6   -1.10    2.70
  -1  -5   6  -11.30   15.70
  -1   5  -6    4.60    3.70
  -1   5  -6   12.60    3.00
  -1   5  -6    3.70    2.50
   1  -5   6   -5.70   12.00
  -3   5  -6   75.49    8.00
  -3   5  -6   80.89    9.10
  -3   5  -6   85.09    8.20
   3  -5   6   32.30   22.50
  -5   5  -6   47.20    6.40
  -5   5  -6   45.70    7.10
  -5   5  -6   52.79    6.70
  -7   5  -6   12.70    4.00
  -7   5  -6   16.30    5.50
  -7   5  -6   11.60    4.60
  12   4  -6   17.80    4.80
  12   4  -6   15.00    5.10
 -12  -4   6   70.29   35.40
  10   4  -6   28.30    5.70
  10   4  -6   23.60    4.40
 -10  -4   6   49.99   27.20
   8   4  -6   14.40    3.90
   8   4  -6   12.60    3.40
  -8  -4   6   15.50   23.70
   6   4  -6   11.70    3.40
   6   4  -6   13.90    3.20
  -6  -4   6   10.50   17.00
   4   4  -6   78.49    7.40
   4   4  -6   71.09    7.00
  -4  -4   6   78.29   23.30
   2   4  -6    4.90    1.70
   2   4  -6   10.10    2.50
   2   4  -6    5.10    1.90
  -2  -4   6    9.40   11.70
   0   4  -6   56.09    5.50
   0   4  -6   62.19    6.10
   0   4  -6   59.99    6.00
   0  -4   6   48.20   15.70
  -2   4  -6   15.70    3.40
  -2   4  -6   18.50    3.20
   2  -4   6    2.50   13.90
  -4   4  -6    5.50    2.70
  -4   4  -6    9.90    2.50
  -4   4  -6    4.80    2.50
   4  -4   6    4.30   13.50
  -6   4  -6   16.20    3.40
  -6   4  -6   21.60    4.10
  -6   4  -6   20.10    3.80
  -8   4  -6  108.09   11.20
  -8   4  -6  118.39   10.60
  -8   4  -6  123.19   11.10
 -10   4  -6    3.10    2.80
 -10   4  -6    4.50    2.90
  13   3  -6   15.70    4.00
  13   3  -6   19.40    4.70
  11   3  -6   56.59    6.80
  11   3  -6   58.89    6.70
 -11  -3   6   81.99   28.90
   9   3  -6   71.49    7.00
   9   3  -6   70.59    7.30
  -9  -3   6  136.39   32.10
   7   3  -6  323.47   25.70
   7   3  -6  338.37   25.70
  -7  -3   6  363.46   42.60
   5   3  -6    9.90    2.10
   5   3  -6   14.50    2.60
  -5  -3   6   14.00   12.50
   3   3  -6  162.18   12.50
   3   3  -6  148.59   12.20
   1   3  -6  302.47   21.90
   1   3  -6  279.97   21.50
   1   3  -6  287.87   21.30
  -1  -3   6  255.87   21.60
  -1  -3   6  318.57   32.20
  -1   3  -6   82.29    7.10
  -1   3  -6   88.09    7.60
  -1   3  -6   93.49    7.30
   1  -3   6   76.89   17.10
  -3   3  -6  208.28   15.40
  -3   3  -6  204.38   15.40
  -3   3  -6  194.88   15.70
   3  -3   6  154.38   24.20
  -5   3  -6   12.20    2.50
  -5   3  -6   13.60    2.80
  -5   3  -6   16.60    2.60
  -7   3  -6  157.68   12.30
  -7   3  -6  149.59   12.20
  -7   3  -6  137.69   12.50
  -9   3  -6   70.29    7.10
  -9   3  -6   71.49    7.40
 -11   3  -6   14.40    3.70
 -11   3  -6   12.00    3.30
 -13   3  -6    8.60    3.30
 -13   3  -6    6.00    3.20
  12   2  -6   50.19    6.40
  12   2  -6   49.60    5.70
  10   2  -6  134.89   11.40
  10   2  -6  144.59   11.60
   8   2  -6  113.29    9.40
   8   2  -6  110.19    9.30
  -8  -2   6  162.98   28.30
   6   2  -6   97.29    7.90
   6   2  -6   92.89    7.70
   4   2  -6  174.38   13.00
   4   2  -6  168.18   12.80
  -4  -2   6  160.48   12.90
   2   2  -6   21.80    2.60
   2   2  -6   20.80    2.30
  -2  -2   6   23.50    2.50
   0   2  -6  103.39   17.90
   0   2  -6   74.49    5.90
   0   2  -6   77.39    6.20
   0   2  -6   73.99    6.00
   0  -2   6   76.79   14.90
   0  -2   6   73.99    6.10
   0  -2   6   68.79    5.90
  -2   2  -6   66.09    5.80
  -2   2  -6   69.49    5.60
  -2   2  -6   68.09    5.70
  -2   2  -6   68.29   12.40
   2  -2   6   69.79    5.80
  -4   2  -6   21.90    2.50
  -4   2  -6   22.80    2.70
  -4   2  -6   15.60    2.30
  -6   2  -6  187.78   13.60
  -6   2  -6  164.98   13.40
  -6   2  -6  160.98   13.70
  -8   2  -6  331.87   24.80
  -8   2  -6  313.37   24.70
 -10   2  -6    8.80    2.50
 -10   2  -6    6.70    2.40
 -12   2  -6    2.10    2.00
 -14   2  -6   54.19    6.60
  14  -2   6   59.79   11.20
  13   1  -6    4.20    3.30
  13   1  -6    4.80    2.20
  13   1  -6    2.50    2.00
  11   1  -6   79.79    6.70
  11   1  -6   79.89    7.10
  11   1  -6   80.59    8.10
   9   1  -6   17.80    2.30
   7   1  -6  752.02   55.99
   5   1  -6  136.79   19.00
   5   1  -6  172.88   13.20
   5   1  -6  162.68   12.70
  -5  -1   6  208.08   21.70
   3   1  -6  606.84   46.80
   3   1  -6  674.83   52.39
  -3  -1   6  596.94   46.80
  -3  -1   6  712.23   53.59
   1   1  -6 2592.84  183.68
   1   1  -6 2426.06  187.98
   1   1  -6 2495.75  183.48
  -1  -1   6 2569.14  183.58
  -1  -1   6 2399.36  188.18
  -1  -1   6 2507.45  183.48
  -1   1  -6 2197.88  172.48
  -1   1  -6 2380.06  168.88
  -1   1  -6 2287.07  168.78
  -1   1  -6 2351.26  168.78
   1  -1   6 2316.87  168.78
   1  -1   6 2330.17  168.88
   1  -1   6 2132.89  172.58
   1  -1   6 2369.66  168.78
  -3   1  -6   10.10    1.50
  -3   1  -6    8.80    1.60
   3  -1   6    8.90    1.50
   3  -1   6   15.50    1.60
   3  -1   6   15.90    1.90
  -5   1  -6  263.07   19.40
  -5   1  -6  254.77   19.30
  -5   1  -6  256.67   19.30
   5  -1   6  245.08   19.30
  -7   1  -6   80.79    7.10
  -7   1  -6   82.19    6.90
  -9   1  -6    6.10    2.30
  -9   1  -6    7.40    2.10
   9  -1   6    8.90    3.80
 -11   1  -6    8.40    2.50
  11  -1   6   14.90    4.80
 -13   1  -6   21.40    3.60
  13  -1   6   15.20    5.60
 -15   1  -6    0.70    2.50
  15  -1   6    2.20    4.80
  16   0  -6    1.40    4.20
  14   0  -6  162.68   17.00
 -14   0   6  209.58   15.20
 -10   0   6    3.90    1.40
  -8   0   6  241.68   18.30
   6   0  -6  358.46   27.80
  -6   0   6  390.36   27.90
   4   0  -6 3060.39  233.18
  -4   0   6 3297.97  233.18
   2   0  -6 1444.36  107.79
   2   0  -6 1449.46  108.49
  -2   0   6 1488.55  107.69
  -2   0   6 1477.25  108.29
   0   0  -6 2663.13  202.88
   0   0  -6 2915.71  203.28
   0   0  -6 2762.32  202.58
   0   0  -6 2688.13  202.38
   0   0   6 2880.11  202.38
   0   0   6 2779.32  203.18
   0   0   6 2722.53  202.48
   0   0   6 2669.23  202.98
  -2   0  -6  824.02   62.89
  -2   0  -6  851.81   62.79
  -2   0  -6  823.12   63.49
   2   0   6  897.31   62.79
   2   0   6  817.52   63.49
   2   0   6  857.21   62.89
   2   0   6  903.71   63.59
  -4   0  -6   77.19    6.30
  -4   0  -6   73.89    6.50
   4   0   6   76.39    6.20
   4   0   6   82.89    6.60
   4   0   6   72.39    7.40
  -6   0  -6  266.97   20.50
  -6   0  -6  284.37   20.80
   6   0   6  258.47   21.80
  -8   0  -6  197.08   16.00
  -8   0  -6  219.48   16.30
   8   0   6  201.28   17.70
 -10   0  -6  134.49   12.00
 -10   0  -6  165.88   12.60
  10   0   6  151.78   14.40
 -12   0  -6  151.48   12.70
 -12   0  -6  168.38   13.40
  12   0   6  138.79   15.10
 -14   0  -6    1.90    2.30
  14   0   6    7.40    5.70
 -15   1   6   24.70    3.80
 -13   1   6    4.20    2.10
 -13   1   6    7.80    2.00
 -11   1   6  103.09    8.40
 -11   1   6   98.99    8.60
  -9   1   6   23.90    3.00
  -9   1   6   15.60    2.30
   7  -1  -6  836.32   62.79
  -7   1   6  836.52   63.09
  -7   1   6  881.41   62.79
   5  -1  -6  183.88   14.80
   5  -1  -6  187.38   14.50
  -5   1   6  193.68   14.80
  -5   1   6  205.28   14.50
   3  -1  -6  635.74   48.60
   3  -1  -6  633.24   47.10
   3  -1  -6  603.74   46.70
  -3   1   6  640.34   47.00
  -3   1   6  620.74   48.00
  -3   1   6  671.03   46.70
   1  -1  -6 2437.06  181.58
   1  -1  -6 2543.25  181.38
   1  -1  -6 2257.17  181.18
   1  -1  -6 2445.96  182.88
  -1   1   6 2718.63  182.78
  -1   1   6 2352.36  181.18
  -1   1   6 2548.84  181.48
  -1  -1  -6 2006.00  157.78
  -1  -1  -6 2030.80  158.78
  -1  -1  -6 2203.38  157.48
  -1  -1  -6 2117.99  157.28
   1   1   6 2190.58  157.28
   1   1   6 2211.88  157.88
   1   1   6 2254.57  157.48
   1   1   6 2114.19  158.78
  -3  -1  -6   14.40    4.70
  -3  -1  -6   11.80    3.10
   3   1   6   10.40    1.80
   3   1   6   10.80    1.70
   3   1   6    9.30    3.00
  -5  -1  -6  263.87   19.70
   5   1   6  236.48   20.60
  -7  -1  -6   84.19    7.60
  -7  -1  -6  106.79    8.60
   7   1   6   86.09   10.30
  -9  -1  -6    5.80    2.00
  -9  -1  -6    8.70    3.00
   9   1   6    7.60    3.80
 -11  -1  -6   12.50    2.60
 -11  -1  -6   12.90    3.70
  11   1   6   14.30    4.90
 -13  -1  -6   17.20    4.50
  13   1   6   12.60    5.50
 -15  -1  -6   -0.10    3.40
  15   1   6    4.80    5.40
 -14   2   6   19.10    3.40
 -14   2   6   22.70    4.00
 -12   2   6   57.89    5.80
 -12   2   6   58.49    6.50
 -10   2   6  185.58   14.70
 -10   2   6  178.08   14.30
  -8   2   6  130.39   11.00
  -8   2   6  139.19   10.70
  -6   2   6  107.69    9.20
  -6   2   6  115.79    8.90
   4  -2  -6  192.98   18.10
  -4   2   6  224.98   18.30
  -4   2   6  189.98   15.10
  -4   2   6  180.98   14.80
   2  -2  -6   22.70    3.00
  -2   2   6   27.40    3.20
  -2   2   6   29.70    2.80
   0  -2  -6   75.79    7.10
   0  -2  -6   78.79   11.10
   0  -2  -6   62.79    7.60
   0   2   6   78.69    6.70
   0   2   6   76.59    6.30
   0   2   6   81.69    7.00
  -2  -2  -6   71.19   11.20
  -2  -2  -6   53.99    6.30
  -2  -2  -6   45.10    6.50
   2   2   6   68.69    6.20
   2   2   6   71.89    5.60
   4   2   6   18.40    3.80
   4   2   6   20.00    2.90
  -6  -2  -6  131.89   12.20
  -6  -2  -6  107.59   15.30
   6   2   6  160.68   13.20
   6   2   6  167.58   11.90
  -8  -2  -6  331.27   23.40
  -8  -2  -6  262.97   27.40
   8   2   6  257.47   23.90
   8   2   6  298.47   22.80
 -10  -2  -6    7.10    3.30
  10   2   6    7.40    4.10
  10   2   6    9.20    2.80
 -12  -2  -6    1.40    3.20
  12   2   6    2.80    4.10
  12   2   6    1.70    2.60
 -14  -2  -6   37.00    7.00
  14   2   6   46.00    9.30
  14   2   6   65.49    7.90
 -13   3   6   24.40    4.80
 -13   3   6   27.70    4.20
 -11   3   6   68.29    7.80
 -11   3   6   77.69    7.40
  -9   3   6   83.39    7.40
  -9   3   6   78.09    7.90
  -7   3   6  411.96   31.70
  -7   3   6  414.06   31.40
   5  -3  -6   24.90    7.20
  -5   3   6   17.70    2.70
  -5   3   6   15.20    3.00
  -5   3   6   30.80    4.20
   3  -3  -6  223.18   20.50
  -3   3   6  177.38   14.90
  -3   3   6  179.68   14.60
  -3   3   6  189.28   14.60
   1  -3  -6  293.07   27.20
  -1   3   6  277.17   21.90
  -1   3   6  293.47   22.20
  -1  -3  -6  178.58   16.40
  -1  -3  -6  234.88   22.00
  -3  -3  -6  165.28   20.30
  -3  -3  -6  179.38   15.50
   3   3   6  173.08   14.60
   3   3   6  186.08   14.20
  -5  -3  -6   11.90    8.90
  -5  -3  -6    6.90    3.60
   5   3   6   10.90    3.50
   5   3   6   10.80    2.80
  -7  -3  -6  136.59   12.10
  -7  -3  -6  114.79   19.00
   7   3   6  119.09   12.40
   7   3   6  122.89   11.20
  -9  -3  -6   50.69    7.10
  -9  -3  -6   40.80   12.70
   9   3   6   45.80    7.40
   9   3   6   56.99    6.70
 -11  -3  -6   13.90    5.30
  11   3   6   15.80    3.80
  11   3   6    6.60    5.00
 -13  -3  -6    5.10    4.60
  13   3   6    6.40    3.70
 -12   4   6   17.70    4.20
 -12   4   6   24.10    5.30
 -10   4   6   51.89    6.60
 -10   4   6   45.60    5.80
  -8   4   6   14.60    3.60
  -8   4   6   24.00    3.50
   6  -4  -6   15.60    9.60
  -6   4   6   17.00    3.50
  -6   4   6   11.90    2.80
   4  -4  -6   82.69   14.50
  -4   4   6   86.99    8.00
  -4   4   6   84.99    8.40
  -4   4   6   80.69    7.60
   2  -4  -6   22.20    9.80
  -2   4   6    4.10    2.10
  -2   4   6    8.00    2.70
  -2   4   6    7.70    2.30
   0  -4  -6   68.79   13.50
   0   4   6   54.49    6.30
   0   4   6   53.89    6.40
   0   4   6   61.89    6.20
  -2  -4  -6   23.10    9.80
   2   4   6   28.30    3.90
   2   4   6   13.00    3.30
   4   4   6    2.40    2.40
   4   4   6    1.50    2.50
  -6  -4  -6   26.20    6.10
  -6  -4  -6    8.90    9.70
   6   4   6   14.00    3.80
   6   4   6   12.20    3.60
  -8  -4  -6  128.79   14.60
  -8  -4  -6   87.09   19.10
   8   4   6  134.79   11.60
   8   4   6   95.39   11.60
 -10  -4  -6    7.80   14.80
 -10  -4  -6   -0.90    5.80
  10   4   6    1.90    3.10
  10   4   6    2.60    5.30
  -9   5   6    4.90    3.90
  -9   5   6    7.10    3.30
   7  -5  -6   23.10   14.90
  -7   5   6    0.30    2.80
  -7   5   6    2.30    3.40
   5  -5  -6   20.80   13.10
  -5   5   6    9.80    3.20
  -5   5   6    6.60    3.60
  -5   5   6    2.80    3.20
   3  -5  -6    5.30    9.70
  -3   5   6    2.30    2.80
  -3   5   6    9.00    3.80
  -3   5   6    0.20    2.50
   1  -5  -6   58.69   17.90
  -1   5   6    5.40    3.10
  -1   5   6   -0.40    2.40
  -1   5   6    6.80    3.60
  -1  -5  -6   17.40   12.70
   1   5   6   13.70    3.60
   1   5   6   13.50    3.70
   1   5   6   23.70    4.10
  -3  -5  -6   40.40   15.40
   3   5   6   49.00    7.10
   3   5   6   67.99    8.20
   3   5   6   66.49    7.70
  -5  -5  -6   37.00   18.70
   5   5   6   36.10    6.00
   5   5   6   42.60    7.20
   5   5   6   37.50    6.50
  -7  -5  -6   13.50   14.40
   7   5   6   20.40    5.20
   7   5   6    5.10    4.40
  -9  -5  -6    6.00   16.10
  -2   6   6    8.90    3.90
  -2   6   6    6.60    4.50
  -2   6   6    4.20    4.50
   0   6   6   26.20    7.60
   0   6   6   38.40    6.50
   0   6   6   33.40    6.30
  -2  -6  -6    7.70   21.20
   2   6   6   16.60    4.60
   2   6   6    3.70    5.70
   2   6   6   15.90    4.70
   2   6  -7   23.80    4.90
   2   6  -7   29.00    7.10
  -2  -6   7   15.60   25.30
   0   6  -7   10.30    4.00
   0   6  -7    2.10    4.80
   2  -6   7    9.60   25.30
   9   5  -7   19.90    4.80
   7   5  -7   -5.70    3.10
   7   5  -7   -2.00    2.60
   5   5  -7    8.70    3.20
   5   5  -7    6.40    3.50
   3   5  -7   15.50    3.10
   3   5  -7   11.00    3.40
  -3  -5   7   -6.00   18.60
   1   5  -7    4.60    2.50
   1   5  -7   12.20    3.70
   1   5  -7   16.40    3.20
  -1  -5   7   -1.00   13.50
  -1   5  -7    2.90    2.60
  -1   5  -7    8.60    3.40
  -1   5  -7    2.20    2.60
  -3   5  -7   34.60    6.20
  -3   5  -7   43.00    5.30
  -3   5  -7   36.80    5.50
  -5   5  -7   11.70    3.70
  -5   5  -7    5.50    3.30
  -5   5  -7   10.20    4.40
  -7   5  -7    4.40    3.80
  -7   5  -7   -0.70    2.90
  -7   5  -7   -2.70    4.30
 -12  -4   7   44.00   34.90
  10   4  -7   46.10    5.90
  10   4  -7   38.40    6.50
 -10  -4   7   65.49   31.30
   8   4  -7   44.20    6.60
   8   4  -7   48.70    6.00
  -6  -4   7   22.50   17.70
   4   4  -7   18.20    3.00
   4   4  -7   16.20    3.20
  -4  -4   7   18.20   16.00
   2   4  -7   55.89    5.50
   2   4  -7   60.59    6.50
   2   4  -7   55.79    5.20
  -2  -4   7   39.80   17.20
   0   4  -7    4.40    1.90
   0   4  -7    4.10    1.90
   0   4  -7   -1.10    2.10
   0  -4   7    8.10   12.30
  -2   4  -7  157.08   12.00
  -2   4  -7  143.39   12.10
  -2   4  -7  147.89   12.40
   2  -4   7   99.89   22.40
  -4   4  -7    0.90    2.60
  -4   4  -7    2.00    1.90
  -4   4  -7   -2.30    1.70
   4  -4   7  -14.30   14.90
  -6   4  -7   14.60    3.20
  -6   4  -7   13.00    3.90
  -6   4  -7   14.70    3.10
  -8   4  -7   84.99    8.80
  -8   4  -7   80.79    8.50
  -8   4  -7   85.99    9.10
 -10   4  -7    2.40    3.10
 -10   4  -7    1.80    3.20
  13   3  -7    5.50    2.90
  11   3  -7   20.00    4.40
  11   3  -7   17.30    3.50
 -11  -3   7   16.40   20.90
   9   3  -7   15.20    2.90
   9   3  -7   12.60    2.80
  -9  -3   7   10.00   17.00
   7   3  -7   47.90    5.50
   7   3  -7   67.19    5.90
  -7  -3   7  108.49   31.20
   5   3  -7    7.50    2.20
   5   3  -7    8.00    1.80
  -5  -3   7   13.00   12.60
   3   3  -7  251.67   19.50
   3   3  -7  253.57   19.80
  -3  -3   7  283.07   32.70
   1   3  -7  123.09    9.90
   1   3  -7  130.39    9.40
   1   3  -7  119.19    9.70
  -1  -3   7  105.59    9.70
  -1  -3   7  133.09   22.60
  -1   3  -7   46.80    4.20
  -1   3  -7   45.60    4.10
  -1   3  -7   38.50    4.50
   1  -3   7   20.30   13.40
  -3   3  -7  133.09   10.50
  -3   3  -7  135.39   10.90
  -3   3  -7  131.69   10.50
   3  -3   7   98.39   21.50
  -5   3  -7    8.00    2.60
  -5   3  -7    5.90    2.10
  -5   3  -7    7.00    2.00
  -7   3  -7  199.68   16.00
  -7   3  -7  185.68   15.60
  -7   3  -7  203.08   15.90
  -9   3  -7  116.69    9.90
  -9   3  -7  102.99    9.70
 -11   3  -7    6.20    2.80
 -11   3  -7   10.00    3.20
 -13   3  -7   14.10    3.90
  12   2  -7    0.90    1.80
  12   2  -7   -0.70    2.00
  10   2  -7  324.47   25.50
  10   2  -7  325.07   25.40
 -10  -2   7  421.06   45.10
   8   2  -7    1.70    1.30
   8   2  -7   -0.50    1.20
  -8  -2   7    9.10   12.80
   6   2  -7  142.09   11.50
   6   2  -7  150.68   11.30
  -6  -2   7  133.29   11.30
  -6  -2   7  249.08   33.20
   4   2  -7  883.51   63.79
   4   2  -7  884.31   64.09
  -4  -2   7  801.42   63.89
  -4  -2   7  918.51   73.69
   2   2  -7  366.66   28.00
   2   2  -7  360.46   27.80
  -2  -2   7  495.95   39.50
  -2  -2   7  360.66   27.90
   0   2  -7   14.20    2.10
   0   2  -7   13.00    1.70
   0   2  -7   17.10    1.90
   0  -2   7   14.30    2.30
   0  -2   7   42.60   15.70
   0  -2   7   16.60    1.90
  -2   2  -7  357.26   26.90
  -2   2  -7  351.36   26.80
  -2   2  -7  349.57   26.70
   2  -2   7  376.56   36.00
   2  -2   7  367.26   26.80
  -4   2  -7    4.40    1.40
  -4   2  -7    4.60    1.40
  -4   2  -7    5.50    1.80
  -6   2  -7  163.68   13.10
  -6   2  -7  161.98   13.40
  -6   2  -7  176.48   13.30
  -8   2  -7   17.80    3.10
  -8   2  -7   10.10    2.50
  -8   2  -7   13.20    2.40
 -10   2  -7  128.49   10.90
 -12   2  -7   12.10    3.20
  12  -2   7   14.90    5.50
 -14   2  -7  213.18   17.50
  14  -2   7  198.48   21.00
  13   1  -7   29.80    3.90
  13   1  -7   25.00    5.10
  11   1  -7    5.80    1.60
   9   1  -7  614.34   45.60
   5   1  -7   32.30   12.50
   5   1  -7   33.50    3.40
   5   1  -7   49.30    4.50
  -5  -1   7   55.49   13.10
   3   1  -7  485.55   41.60
   3   1  -7  471.45   35.20
  -3  -1   7  489.45   35.30
  -3  -1   7  442.16   42.00
   1   1  -7   25.30    2.40
   1   1  -7   27.80    2.70
   1   1  -7   36.40   10.70
  -1  -1   7   28.10    2.40
  -1  -1   7   26.80    2.70
  -1  -1   7   18.90    9.40
  -1   1  -7  160.38   11.90
  -1   1  -7  124.29   19.80
  -1   1  -7  155.38   11.60
   1  -1   7  158.08   12.40
   1  -1   7  153.48   11.60
   1  -1   7  151.18   11.60
   1  -1   7  154.28   11.80
  -3   1  -7  660.03   50.59
  -3   1  -7  656.43   50.39
   3  -1   7  706.63   50.39
   3  -1   7  704.73   50.49
   3  -1   7  682.43   50.49
  -5   1  -7  322.07   26.20
  -5   1  -7  346.57   26.10
   5  -1   7  375.66   26.30
  -7   1  -7   55.99    5.40
  -7   1  -7   61.19    6.00
   7  -1   7   72.89    8.20
  -9   1  -7  553.94   42.80
  -9   1  -7  570.44   42.60
   9  -1   7  587.64   44.80
 -11   1  -7   17.30    3.10
  11  -1   7   10.10    4.20
 -13   1  -7  101.09    9.40
  13  -1   7  117.09   14.50
 -15   1  -7   94.69    9.70
  15  -1   7   90.49   14.30
  16   0  -7    1.30    4.70
  14   0  -7    1.00    3.00
 -10   0   7   -0.50    1.20
  -8   0   7    3.30    1.10
   6   0  -7    3.50    1.10
  -6   0   7    3.90    1.10
   4   0  -7    0.70    2.20
   4   0  -7    0.10    0.80
  -4   0   7   -1.80    1.50
  -4   0   7    0.50    0.80
   2   0  -7   -0.20    1.80
  -2   0   7   -0.80    1.60
   0   0  -7   -5.20    1.00
   0   0  -7   -4.10    2.10
   0   0  -7   -5.00    1.60
   0   0  -7   -4.70    0.70
   0   0   7   -2.60    1.70
   0   0   7   -2.40    0.70
   0   0   7   -2.10    1.10
   0   0   7   -4.40    1.80
  -2   0  -7   -0.40    1.20
  -2   0  -7   -0.50    0.90
  -2   0  -7   -4.10    1.90
  -2   0  -7   -0.40    2.00
   2   0   7   -1.30    1.20
   2   0   7    0.60    0.90
   2   0   7    0.70    2.10
   2   0   7   -2.70    1.80
  -4   0  -7    3.10    2.20
  -4   0  -7   -1.30    1.30
  -4   0  -7   -0.60    1.00
   4   0   7    0.00    1.30
   4   0   7    0.20    0.90
   4   0   7    0.50    2.10
  -6   0  -7   -1.20    1.60
  -6   0  -7    0.30    1.20
   6   0   7    0.60    2.40
  -8   0  -7    1.00    1.50
  -8   0  -7    0.60    2.00
   8   0   7   -3.60    2.40
 -10   0  -7    0.40    2.30
 -10   0  -7   -0.40    1.70
  10   0   7   -0.10    3.00
 -12   0  -7    0.00    2.80
 -12   0  -7    2.20    1.90
  12   0   7    0.50    3.60
 -14   0  -7    1.10    2.20
  14   0   7    3.60    4.70
 -15   1   7  130.29   11.20
 -13   1   7   37.60    4.50
 -13   1   7   35.00    4.10
 -11   1   7    3.60    1.90
  -9   1   7  730.03   54.99
  -9   1   7  758.32   55.29
   7  -1  -7    2.80    1.00
  -7   1   7    6.00    1.60
   5  -1  -7   45.20    4.60
  -5   1   7   40.10    3.90
   3  -1  -7  509.95   38.30
   3  -1  -7  517.45   40.00
   3  -1  -7  473.85   37.90
  -3   1   7  524.65   39.40
  -3   1   7  539.95   37.90
  -3   1   7  521.25   38.20
   1  -1  -7   26.00    3.40
   1  -1  -7   24.30    2.50
   1  -1  -7   27.60    5.60
  -1   1   7   32.70    2.60
  -1   1   7   32.00    5.20
  -1   1   7   23.30    3.00
  -1  -1  -7  142.09   12.00
  -1  -1  -7  133.19   11.60
  -1  -1  -7  144.69   13.80
   1   1   7  155.08   11.30
   1   1   7  152.88   12.00
  -3  -1  -7  618.24   47.10
  -3  -1  -7  630.64   46.50
  -3  -1  -7  531.95   47.70
   3   1   7  655.03   46.40
   3   1   7  659.03   46.30
   3   1   7  647.84   47.30
   3   1   7  575.04   47.90
   3   1   7  659.83   46.10
  -5  -1  -7  317.77   24.10
  -5  -1  -7  328.77   24.60
   5   1   7  307.17   26.40
   5   1   7  329.57   25.80
  -7  -1  -7   53.09    6.10
  -7  -1  -7   52.69    5.00
   7   1   7   63.09    8.00
  -9  -1  -7  478.25   37.80
  -9  -1  -7  516.15   38.60
   9   1   7  532.45   40.30
 -11  -1  -7   14.10    2.70
 -11  -1  -7    5.70    3.50
  11   1   7   14.90    5.40
 -13  -1  -7  102.99   10.80
  13   1   7   94.49   13.40
 -15  -1  -7   52.79    8.00
  15   1   7   87.69   12.80
 -14   2   7  103.89    9.20
 -14   2   7   90.89    8.70
 -12   2   7    6.90    1.80
 -12   2   7    2.20    2.00
 -10   2   7  414.26   30.80
 -10   2   7  400.76   31.10
  -8   2   7    2.80    1.80
  -8   2   7    5.20    1.50
  -6   2   7  174.88   13.50
  -6   2   7  174.28   13.90
   4  -2  -7  848.12   73.89
  -4   2   7  979.90   73.79
  -4   2   7 1005.10   71.19
  -4   2   7 1017.00   71.59
   2  -2  -7  314.67   28.70
   2  -2  -7  350.16   25.90
   2  -2  -7  280.67   25.80
  -2   2   7  368.96   25.60
  -2   2   7  391.96   26.00
  -2   2   7  338.07   25.70
   0  -2  -7   24.50    6.50
   0  -2  -7   12.40    2.80
   0   2   7   15.40    2.50
   0   2   7   11.90    1.90
  -2  -2  -7  303.97   27.40
  -2  -2  -7  287.97   24.30
   2   2   7  342.27   24.00
   2   2   7  319.97   24.50
  -4  -2  -7   11.20    5.90
  -4  -2  -7    3.10    2.50
   4   2   7    8.20    1.90
   4   2   7    5.20    2.80
  -6  -2  -7  145.69   16.80
  -6  -2  -7  161.88   13.40
   6   2   7  145.39   14.00
   6   2   7  158.78   12.70
  -8  -2  -7   10.40    6.60
   8   2   7    2.20    3.10
   8   2   7   12.60    2.90
 -10  -2  -7  102.89   10.10
  10   2   7  108.79    9.60
  10   2   7   81.29   11.60
 -12  -2  -7    8.00    4.20
  12   2   7    8.10    5.10
  12   2   7   16.30    4.00
 -14  -2  -7  146.69   14.50
  14   2   7  126.89   16.90
  14   2   7  160.58   14.10
 -13   3   7   13.60    3.20
 -13   3   7    7.70    3.30
 -11   3   7   28.60    3.70
 -11   3   7   10.80    3.60
  -9   3   7   25.10    3.50
  -9   3   7   21.90    3.90
  -7   3   7   81.39    7.20
  -7   3   7   80.79    7.60
   5  -3  -7    6.30    5.60
  -5   3   7   23.00    3.20
  -5   3   7   11.10    2.70
  -5   3   7    9.90    2.20
   3  -3  -7  335.47   27.60
  -3   3   7  278.17   21.00
  -3   3   7  241.18   20.90
  -3   3   7  277.87   21.30
  -1   3   7  118.79    9.80
  -1   3   7  111.99    9.40
   1   3   7   35.40    4.10
   1   3   7   36.60    4.30
  -3  -3  -7  159.58   12.60
  -3  -3  -7  156.58   18.00
   3   3   7  132.69   11.00
   3   3   7  104.39   11.30
  -5  -3  -7    5.20    3.50
  -5  -3  -7    7.60    7.50
   5   3   7    5.90    2.50
   5   3   7    7.00    2.90
  -7  -3  -7  168.18   15.30
  -7  -3  -7  165.48   20.80
   7   3   7  176.08   14.50
   7   3   7  160.78   15.50
  -9  -3  -7   73.49   16.70
  -9  -3  -7   88.39    9.30
   9   3   7   51.59    8.60
   9   3   7   84.39    8.80
 -11  -3  -7    2.60    3.60
  11   3   7    3.30    3.00
  11   3   7    4.20    4.50
 -13  -3  -7    6.00    4.20
  13   3   7    2.50    5.70
  13   3   7    3.60    3.20
 -12   4   7    8.50    3.80
 -12   4   7   10.50    3.40
 -10   4   7   57.79    7.80
 -10   4   7   60.39    6.90
  -8   4   7   67.89    6.70
  -8   4   7   58.99    7.10
   6  -4  -7   13.90   10.70
  -6   4   7    2.30    2.20
  -6   4   7    2.30    2.30
   4  -4  -7   38.00   11.70
  -4   4   7   27.20    3.80
  -4   4   7   26.50    4.30
  -4   4   7   26.60    3.70
   2  -4  -7   36.40   11.20
  -2   4   7   49.50    5.90
  -2   4   7   52.59    5.40
  -2   4   7   47.60    5.70
   0  -4  -7    9.60    8.00
   0   4   7    2.90    2.20
   0   4   7    7.40    2.50
  -2  -4  -7  121.99   12.30
  -2  -4  -7   97.29   18.70
   2   4   7  125.29   11.20
   2   4   7  142.39   11.20
  -4  -4  -7    3.80    3.70
  -4  -4  -7    1.90    8.40
   4   4   7    2.40    2.40
   4   4   7    0.10    2.60
  -6  -4  -7   12.30   11.60
  -6  -4  -7   17.40    5.70
   6   4   7   12.00    3.80
   6   4   7   16.10    4.30
  -8  -4  -7   59.29   18.30
  -8  -4  -7   94.09   11.30
   8   4   7   53.49    8.40
   8   4   7   63.29    8.30
 -10  -4  -7    5.60    5.90
 -10  -4  -7   -1.30   12.30
  10   4   7   -1.00    4.80
  10   4   7    4.10    3.50
  -9   5   7   11.60    4.70
  -9   5   7    4.90    3.50
   7  -5  -7    7.90   16.00
  -7   5   7   -2.20    2.50
  -7   5   7    1.80    3.50
   5  -5  -7   17.70   12.20
  -5   5   7   12.30    3.20
  -5   5   7    8.70    3.50
  -5   5   7    7.50    3.60
   3  -5  -7   -1.40    8.50
  -3   5   7    6.40    3.30
  -3   5   7   12.70    3.80
  -3   5   7    6.20    2.70
   1  -5  -7    7.00   10.20
  -1   5   7    1.00    2.70
  -1   5   7   10.40    3.20
  -1   5   7   13.40    4.00
  -1  -5  -7   33.50   14.70
   1   5   7    4.60    3.00
   1   5   7    6.90    3.60
   1   5   7    4.20    3.50
  -3  -5  -7   15.00   15.10
   3   5   7   36.50    6.70
   3   5   7   35.50    5.50
   3   5   7   41.60    5.80
  -5  -5  -7   11.00   13.90
   5   5   7    9.70    4.10
   5   5   7   19.40    4.50
  -7  -5  -7    8.00   12.90
   7   5   7   -1.30    3.90
   7   5   7   11.40    4.90
  -2   6   7   22.10    4.70
  -2   6   7   28.50    6.20
  -2   6   7   21.60    6.00
   0  -6  -7    2.80   17.40
   0   6   7    9.40    6.00
   0   6   7   13.20    4.80
   0   6   7   13.20    4.60
  -2  -6  -7   26.60   17.60
   0   6  -8   12.30    4.40
   0  -6   8    6.20   20.00
   9   5  -8   96.89   11.30
  -9  -5   8  139.69   50.69
   7   5  -8    0.60    2.90
   7   5  -8   -1.10    3.10
  -7  -5   8    0.60   19.20
   5   5  -8   27.60    4.90
   5   5  -8   37.00    5.90
  -5  -5   8   42.70   31.00
   3   5  -8   94.19   11.20
   3   5  -8   76.49    9.20
  -3  -5   8   77.89   29.90
   1   5  -8   67.49    7.50
   1   5  -8   79.69    7.30
   1   5  -8   81.29    9.20
  -1  -5   8   41.00   18.90
  -1   5  -8    0.00    2.50
  -1   5  -8    2.20    2.70
  -1   5  -8    0.00    3.20
   1  -5   8    9.70   16.10
  -3   5  -8    4.00    3.60
  -3   5  -8    2.90    2.70
  -3   5  -8    9.50    3.20
   3  -5   8    5.60   17.00
  -5   5  -8   28.60    4.70
  -5   5  -8   26.30    5.60
  -5   5  -8   18.60    4.50
  -7   5  -8   -1.50    2.90
  -7   5  -8    0.20    3.30
  -7   5  -8    6.60    4.00
  12   4  -8   79.29   10.10
 -12  -4   8   93.79   36.70
  10   4  -8   37.50    5.30
  10   4  -8   25.60    5.30
   8   4  -8   16.50    3.30
   8   4  -8   14.40    4.10
   6   4  -8   25.10    4.00
   6   4  -8   25.90    4.10
  -6  -4   8   32.10   20.60
   4   4  -8   36.80    5.10
   4   4  -8   34.90    4.20
  -4  -4   8   50.09   21.30
   2   4  -8    4.80    1.80
   2   4  -8   -1.70    1.90
   2   4  -8    0.80    1.70
  -2  -4   8   -2.40   12.20
   0   4  -8   55.09    5.40
   0   4  -8   54.59    5.10
   0   4  -8   49.30    6.30
   0  -4   8   33.70   16.90
  -2   4  -8   37.90    4.70
  -2   4  -8   35.30    4.20
  -2   4  -8   31.00    4.00
   2  -4   8   14.70   17.50
  -4   4  -8   -1.30    1.90
  -4   4  -8    1.90    2.60
  -4   4  -8   -0.30    2.00
   4  -4   8   -3.50   12.80
  -6   4  -8   82.29    7.10
  -6   4  -8   56.79    7.20
  -6   4  -8   54.39    6.70
  -8   4  -8    6.80    4.00
  -8   4  -8   11.40    3.20
  -8   4  -8    6.70    3.20
 -10   4  -8   12.80    3.60
 -10   4  -8   16.40    3.90
  13   3  -8    1.30    3.20
 -13  -3   8   15.30   31.50
  11   3  -8    3.60    2.80
  11   3  -8    4.60    2.50
 -11  -3   8    3.10   18.60
   9   3  -8   13.90    3.00
   9   3  -8   18.00    3.20
  -9  -3   8   27.50   21.50
   7   3  -8   14.00    2.90
   7   3  -8   18.50    2.80
  -7  -3   8   28.70   19.20
  -5  -3   8   19.20   18.70
   3   3  -8  432.06   32.20
   3   3  -8  452.25   32.60
  -3  -3   8  363.06   43.70
   1   3  -8   48.40    5.00
   1   3  -8   53.19    4.60
  -1  -3   8   54.59   17.20
  -1  -3   8   42.00    4.60
  -1   3  -8  191.08   15.20
  -1   3  -8  201.08   15.10
  -1   3  -8  193.18   15.40
   1  -3   8  200.68   32.80
  -3   3  -8  424.76   32.70
  -3   3  -8  459.05   32.70
  -3   3  -8  442.96   33.00
   3  -3   8  359.76   45.40
  -5   3  -8   83.99    8.10
  -5   3  -8   98.09    7.80
  -5   3  -8   82.09    7.70
  -7   3  -8  273.57   23.10
  -7   3  -8  302.87   22.60
  -7   3  -8  300.47   22.80
  -9   3  -8   10.20    3.40
  -9   3  -8    8.60    2.90
  -9   3  -8   17.90    3.20
 -11   3  -8  125.19   10.90
 -11   3  -8  101.09   10.30
 -13   3  -8    9.40    3.60
  12   2  -8    0.60    2.10
  10   2  -8  121.49   10.00
   8   2  -8   18.30    2.60
   8   2  -8   17.50    2.60
  -8  -2   8   60.79   17.00
   6   2  -8    3.80    1.50
  -6  -2   8   43.00   13.70
  -6  -2   8    4.50    1.30
   4   2  -8   45.40    4.10
   4   2  -8   38.90    3.70
  -4  -2   8   60.39   20.10
  -4  -2   8   39.90    3.80
   2   2  -8  290.67   21.80
   2   2  -8  297.97   22.10
  -2  -2   8  292.57   21.90
  -2  -2   8  272.57   33.00
   0   2  -8  153.18   11.50
   0   2  -8  152.78   11.60
   0   2  -8  146.89   11.80
   0  -2   8  150.18   11.50
  -2   2  -8  352.56   26.70
  -2   2  -8  342.87   26.50
  -2   2  -8  369.36   26.50
   2  -2   8  378.36   27.20
   2  -2   8  288.97   34.80
  -4   2  -8   81.99    6.70
  -4   2  -8   81.29    6.80
  -4   2  -8   77.99    7.00
  -6   2  -8   43.60    4.50
  -6   2  -8   42.30    4.60
  -6   2  -8   52.69    5.30
  -8   2  -8   95.09    8.80
  -8   2  -8  108.79    8.80
  -8   2  -8  103.49    9.20
 -10   2  -8    2.90    2.10
 -10   2  -8   -0.10    2.40
 -12   2  -8   10.60    3.00
  12  -2   8   12.60    6.40
 -14   2  -8   42.10    5.80
  14  -2   8   46.80   10.00
  13   1  -8   -1.70    2.60
  11   1  -8   28.30    3.30
   9   1  -8   16.40    2.20
   5   1  -8   78.29    6.10
   5   1  -8   51.79   14.80
   3   1  -8   95.39    7.50
  -3  -1   8   96.59    7.60
   1   1  -8  653.63   52.29
   1   1  -8  619.64   45.30
   1   1  -8  591.24   45.10
  -1  -1   8  607.44   45.10
  -1  -1   8  610.54   45.30
  -1   1  -8  613.64   44.90
  -1   1  -8  590.24   44.10
  -1   1  -8  486.75   49.60
  -1   1  -8  609.94   44.30
   1  -1   8  607.54   44.20
   1  -1   8  605.24   44.10
   1  -1   8  636.34   44.10
   1  -1   8  576.94   44.70
  -3   1  -8  252.37   19.30
  -3   1  -8  250.87   19.00
   3  -1   8  258.47   19.10
   3  -1   8  239.18   20.00
   3  -1   8  256.37   19.10
   3  -1   8  255.87   19.20
  -5   1  -8   41.20    4.30
  -5   1  -8   53.69    4.90
   5  -1   8   50.99    6.40
  -7   1  -8  423.46   32.30
  -7   1  -8  423.36   32.10
   7  -1   8  439.16   34.00
  -9   1  -8   21.10    3.60
  -9   1  -8   22.00    3.20
   9  -1   8   19.40    5.40
 -11   1  -8  240.08   18.80
 -11   1  -8  224.78   19.00
  11  -1   8  254.27   21.60
 -13   1  -8   18.90    3.60
  13  -1   8   14.60    6.40
 -15   1  -8   43.80    5.70
  15  -1   8   31.20    8.80
 -12   0   8    0.60    1.30
 -10   0   8   33.30    3.60
  -8   0   8  224.68   17.00
   6   0  -8  255.87   20.10
  -6   0   8  279.27   20.10
   4   0  -8  297.37   22.20
   4   0  -8  296.47   23.40
  -4   0   8  303.57   22.10
  -4   0   8  290.07   23.00
   2   0  -8  713.03   54.69
   2   0  -8  746.33   55.59
   2   0  -8  725.13   54.39
  -2   0   8  748.93   54.49
  -2   0   8  762.82   55.29
  -2   0   8  730.83   54.39
   0   0  -8   83.79    7.00
   0   0  -8   75.49    7.60
   0   0  -8   74.09    6.00
   0   0  -8   73.09    6.20
   0   0   8   74.49    6.20
   0   0   8   76.89    7.00
   0   0   8   77.99    5.90
   0   0   8   81.89    7.40
  -2   0  -8 1280.17   94.69
  -2   0  -8 1222.88   93.79
  -2   0  -8 1253.07   93.59
  -2   0  -8 1259.27   94.39
   2   0   8 1323.67   93.59
   2   0   8 1271.77   94.49
   2   0   8 1291.77   93.69
   2   0   8 1269.37   94.49
  -4   0  -8 1287.47   93.79
  -4   0  -8 1206.98   93.49
  -4   0  -8 1266.17   94.99
   4   0   8 1320.77   93.79
   4   0   8 1266.47   94.69
  -6   0  -8 1293.97   89.89
  -6   0  -8 1141.39   89.49
   6   0   8 1208.38   90.99
  -8   0  -8  792.62   58.29
  -8   0  -8  759.92   57.89
   8   0   8  788.92   59.89
 -10   0  -8   10.40    3.20
 -10   0  -8   16.80    2.70
  10   0   8   14.80    4.60
 -12   0  -8  213.68   17.90
 -12   0  -8  235.68   18.70
  12   0   8  243.98   21.30
 -14   0  -8   37.70    6.00
 -14   0  -8   48.90    5.60
  14   0   8   41.10    8.70
 -15   1   8    7.90    2.50
 -13   1   8    2.60    2.00
 -11   1   8   29.50    3.90
  -9   1   8   19.60    2.90
  -7   1   8   35.60    3.70
  -5   1   8   81.89    6.80
   3  -1  -8   95.99    8.10
   3  -1  -8   88.89   10.40
  -3   1   8   90.69    9.30
  -3   1   8   97.49    7.90
  -3   1   8  110.19    7.60
   1  -1  -8  598.34   42.20
   1  -1  -8  524.35   41.90
   1  -1  -8  560.84   44.10
   1  -1  -8  564.94   42.50
  -1   1   8  544.75   42.00
  -1   1   8  588.04   42.30
  -1   1   8  592.14   43.80
  -1   1   8  569.14   41.90
  -1  -1  -8  560.34   42.00
  -1  -1  -8  519.95   42.40
  -1  -1  -8  580.04   44.00
   1   1   8  574.64   41.80
   1   1   8  551.84   42.40
   1   1   8  592.64   41.90
   1   1   8  527.85   43.40
   1   1   8  582.44   41.60
  -3  -1  -8  205.78   20.30
  -3  -1  -8  228.98   19.30
  -3  -1  -8  237.78   18.60
   3   1   8  262.47   18.50
   3   1   8  250.27   19.60
   3   1   8  262.77   21.00
   3   1   8  235.18   18.70
  -5  -1  -8   41.50    8.00
  -5  -1  -8   38.20    5.00
  -5  -1  -8   45.90    4.30
   5   1   8   67.89    9.20
   5   1   8   34.80    6.10
  -7  -1  -8  399.06   30.00
  -7  -1  -8  397.36   30.60
   7   1   8  399.86   32.00
  -9  -1  -8   18.50    3.10
  -9  -1  -8   25.00    4.00
   9   1   8   25.10    5.60
 -11  -1  -8  221.08   17.60
 -11  -1  -8  213.88   18.50
  11   1   8  247.88   20.90
 -13  -1  -8   11.20    3.90
  13   1   8   17.30    6.50
 -15  -1  -8   36.50    6.80
  15   1   8   30.20    8.50
 -14   2   8   59.19    6.80
 -12   2   8    5.20    2.40
 -12   2   8    1.70    1.80
 -10   2   8  145.39   12.70
 -10   2   8  164.08   12.40
  -8   2   8   24.30    2.90
  -8   2   8   24.40    3.50
  -6   2   8    9.00    2.20
  -6   2   8    7.10    1.60
  -4   2   8   47.40    4.30
  -4   2   8   52.19    4.90
   2  -2  -8  375.26   28.20
   2  -2  -8  315.87   24.60
  -2   2   8  341.37   24.50
  -2   2   8  305.27   24.50
  -2   2   8  297.97   24.20
   0  -2  -8  109.99   14.20
   0   2   8  120.19   11.20
   0   2   8  148.39   10.90
   0   2   8  135.39   10.30
  -2  -2  -8  383.56   30.50
  -2  -2  -8  352.86   27.20
   2   2   8  325.07   26.60
   2   2   8  356.46   27.30
  -4  -2  -8   78.39    8.00
  -4  -2  -8   92.19   13.10
   4   2   8   76.99    7.10
   4   2   8   86.59    8.60
  -6  -2  -8   33.90    8.70
  -6  -2  -8   45.80    5.90
   6   2   8   51.19    5.20
   6   2   8   42.40    6.50
  -8  -2  -8   79.99    8.80
   8   2   8   82.89    7.90
   8   2   8   82.59   10.40
 -10  -2  -8    6.30    3.10
  10   2   8    1.60    4.20
  10   2   8    2.00    2.40
 -12  -2  -8    4.90    3.70
  12   2   8    7.30    4.90
  12   2   8    5.70    3.20
 -14  -2  -8   50.39    7.00
  14   2   8   21.80    7.20
  14   2   8   30.40    5.70
 -13   3   8    3.30    2.40
 -13   3   8    2.00    3.10
 -11   3   8    0.20    2.50
 -11   3   8    9.90    2.50
  -9   3   8   21.30    3.20
  -9   3   8   11.90    3.10
  -7   3   8   24.40    3.30
  -7   3   8   28.10    3.90
   5  -3  -8    5.50    6.00
  -5   3   8    1.70    2.10
  -5   3   8    5.40    2.30
  -5   3   8    2.60    1.60
   3  -3  -8  484.35   40.60
  -3   3   8  431.66   35.10
  -3   3   8  476.55   35.20
  -3   3   8  488.45   35.60
  -1   3   8   50.99    5.30
  -1   3   8   53.59    5.20
  -1  -3  -8  162.68   14.30
  -1  -3  -8  181.38   19.50
   1   3   8  156.28   13.00
   1   3   8  162.48   13.40
  -3  -3  -8  403.56   29.90
  -3  -3  -8  366.66   34.80
   3   3   8  387.96   29.10
   3   3   8  358.46   29.50
  -5  -3  -8   79.39    9.10
  -5  -3  -8   70.39   14.60
   5   3   8   78.39    9.00
   5   3   8   80.89    8.00
  -7  -3  -8  266.07   21.20
  -7  -3  -8  244.98   27.60
   7   3   8  228.08   21.60
   7   3   8  268.67   20.80
  -9  -3  -8    5.40    8.30
  -9  -3  -8   17.80    4.40
   9   3   8   10.80    4.60
   9   3   8   10.20    3.30
 -11  -3  -8   82.89   10.30
  11   3   8   65.09   10.50
  11   3   8   87.89    9.30
 -13  -3  -8   11.70    5.80
  13   3   8   -0.90    5.70
  13   3   8   13.10    4.60
 -12   4   8   81.29    9.90
 -12   4   8   82.89    8.70
 -10   4   8   39.60    5.20
 -10   4   8   41.10    6.20
  -8   4   8   18.40    3.60
  -8   4   8   19.90    4.00
   6  -4  -8   20.80   11.10
  -6   4   8   29.80    4.80
  -6   4   8   24.30    3.90
   4  -4  -8   15.50    9.40
  -4   4   8   50.59    5.70
  -4   4   8   44.70    4.70
  -4   4   8   40.60    4.90
   2  -4  -8    8.90    7.80
  -2   4   8    3.70    2.10
  -2   4   8    3.10    2.30
  -2   4   8    1.60    2.40
   0  -4  -8   45.70   12.80
   0   4   8   41.00    5.20
   0   4   8   53.99    6.10
  -2  -4  -8   35.60    5.70
  -2  -4  -8   36.60   11.90
   2   4   8   32.30    4.50
   2   4   8   36.90    5.00
  -4  -4  -8    1.60    3.30
  -4  -4  -8    6.60    9.00
   4   4   8    0.40    2.60
   4   4   8    2.00    2.50
  -6  -4  -8   47.70    7.20
  -6  -4  -8   25.60   11.90
   6   4   8   66.09    7.10
   6   4   8   34.90    6.50
  -8  -4  -8   18.80   10.20
  -8  -4  -8    6.40    4.70
   8   4   8   12.80    4.70
   8   4   8   10.40    4.10
 -10  -4  -8    1.90   11.60
 -10  -4  -8   13.60    5.70
  10   4   8   -0.60    4.90
  10   4   8    2.40    3.80
  -9   5   8  103.79   10.40
  -9   5   8  103.89   11.30
  -7   5   8    5.40    3.20
  -7   5   8   -1.30    2.80
   5  -5  -8   18.20   11.60
  -5   5   8   33.30    5.30
  -5   5   8   37.60    6.10
  -5   5   8   37.10    5.10
   3  -5  -8   60.09   20.50
  -3   5   8   92.89    9.00
  -3   5   8   91.19    9.30
  -3   5   8   77.39    8.40
   1  -5  -8   45.60   19.00
  -1   5   8   72.39    8.50
  -1   5   8   74.59    8.00
  -1   5   8   89.09    9.00
  -1  -5  -8    1.60    9.60
   1   5   8    0.80    2.60
   1   5   8   -1.00    2.70
   1   5   8    4.60    3.50
  -3  -5  -8    9.80   13.20
   3   5   8    4.90    3.50
   3   5   8    8.90    3.70
   3   5   8    5.20    4.00
  -5  -5  -8   20.60   15.50
   5   5   8   18.90    4.80
   5   5   8   19.00    5.20
  -7  -5  -8    7.00   16.50
   7   5   8   -4.10    4.10
   7   5   8    1.50    3.80
   0  -6  -8   12.90   19.20
   0   6   8   20.10    5.50
   0   6   8   18.70    4.80
  -2  -6  -8   17.40   23.10
  -9  -5   9   34.60   35.00
   7   5  -9    4.70    3.40
   7   5  -9    6.20    4.30
   5   5  -9   13.00    3.10
   5   5  -9   10.50    4.70
  -5  -5   9   10.50   19.60
   3   5  -9    9.00    3.00
   3   5  -9   16.50    3.50
  -3  -5   9   19.10   16.10
   1   5  -9   10.50    3.20
   1   5  -9   16.10    3.70
   1   5  -9   14.70    3.20
  -1  -5   9    3.20   15.90
  -1   5  -9   15.90    3.70
  -1   5  -9    9.30    3.30
  -1   5  -9   17.60    4.40
   1  -5   9   29.10   17.10
  -3   5  -9   25.70    4.70
  -3   5  -9   27.30    4.40
  -3   5  -9   30.80    5.80
  -5   5  -9    6.80    3.20
  -5   5  -9   16.70    4.80
  -5   5  -9    4.80    3.20
   5  -5   9   13.90   23.10
  -7   5  -9    3.00    3.40
  -7   5  -9   -0.30    3.00
  -7   5  -9   -2.80    4.20
  12   4  -9   17.30    5.20
  10   4  -9    4.00    3.00
  10   4  -9    0.10    2.80
 -10  -4   9   19.30   25.50
   8   4  -9    1.30    2.50
   8   4  -9   -0.80    2.30
   6   4  -9    6.70    2.30
   6   4  -9    7.40    2.80
  -6  -4   9   17.40   18.20
   4   4  -9   42.00    5.10
   4   4  -9   48.00    5.20
  -4  -4   9   36.40   20.00
   2   4  -9   20.40    3.50
   2   4  -9   15.80    2.60
   2   4  -9   18.30    2.90
  -2  -4   9   17.70   15.80
   0   4  -9   23.80    4.20
   0   4  -9   37.20    3.80
   0   4  -9   28.70    3.70
   0  -4   9   14.70   15.20
  -2   4  -9   45.30    5.00
  -2   4  -9   49.80    5.70
  -2   4  -9   47.70    5.20
   2  -4   9   29.90   16.80
  -4   4  -9    6.30    2.30
  -4   4  -9    7.00    3.20
  -4   4  -9    0.90    2.10
   4  -4   9    1.50   14.20
  -6   4  -9   45.20    5.30
  -6   4  -9   45.40    5.70
  -6   4  -9   54.09    6.90
  -8   4  -9   73.39    7.60
  -8   4  -9   57.19    8.00
  -8   4  -9   70.69    7.60
 -10   4  -9   14.40    5.10
 -10   4  -9   16.20    4.40
 -10   4  -9   14.60    4.40
  13   3  -9    9.00    3.90
  11   3  -9    0.30    2.10
  11   3  -9   -0.80    2.00
 -11  -3   9   10.10   25.10
   9   3  -9    8.00    2.60
   9   3  -9    3.20    2.10
  -9  -3   9   -1.30   15.50
   7   3  -9   -0.30    1.80
   7   3  -9   -1.80    1.30
  -7  -3   9    4.30   16.00
   5   3  -9   34.20    3.90
   5   3  -9   40.50    4.40
  -5  -3   9   69.09   24.70
   3   3  -9   49.90    4.80
   3   3  -9   55.19    5.20
  -3  -3   9   69.89   24.80
   1   3  -9    4.30    1.90
   1   3  -9    5.10    1.60
   1   3  -9    4.90    1.40
  -1  -3   9   32.60   18.10
  -1  -3   9    7.90    1.80
  -1   3  -9   58.29    5.40
  -1   3  -9   59.79    5.30
  -1   3  -9   68.09    5.90
   1  -3   9   46.40   20.10
  -3   3  -9  139.39   11.40
  -3   3  -9  157.38   12.00
  -3   3  -9  148.59   11.50
   3  -3   9   83.39   24.30
  -5   3  -9    1.00    1.70
  -5   3  -9    0.70    1.70
  -5   3  -9    4.30    2.30
  -7   3  -9  321.47   24.30
  -7   3  -9  310.47   24.50
  -7   3  -9  311.97   24.80
  -9   3  -9    7.70    2.80
  -9   3  -9    7.00    2.80
  -9   3  -9   13.60    3.70
 -11   3  -9   21.30    4.10
 -13   3  -9   77.79    8.70
  13  -3   9   84.59   14.60
  12   2  -9   37.50    4.90
  10   2  -9   15.90    2.70
   8   2  -9  222.88   17.90
  -8  -2   9  287.77   35.20
   6   2  -9  202.78   15.90
  -6  -2   9  217.38   29.70
   4   2  -9   95.89    7.50
   4   2  -9   96.39    7.20
  -4  -2   9  105.39   21.70
  -4  -2   9   78.09    7.20
   2   2  -9    5.20    1.20
   2   2  -9    3.10    1.50
  -2  -2   9   15.00   11.00
  -2  -2   9    4.40    1.40
   0   2  -9 1063.99   79.79
   0   2  -9 1098.29   79.69
   0   2  -9 1091.59   80.09
   0  -2   9 1089.89   79.79
   0  -2   9 1065.59   88.69
  -2   2  -9   25.00    2.70
  -2   2  -9   25.60    3.10
  -2   2  -9   23.50    2.70
   2  -2   9   17.60   11.80
  -4   2  -9   48.50    5.20
  -4   2  -9   57.29    5.00
  -4   2  -9   56.99    4.90
  -6   2  -9  175.68   14.30
  -6   2  -9  172.68   14.60
  -6   2  -9  197.88   14.40
  -8   2  -9  102.39    8.60
  -8   2  -9   96.79    9.20
 -10   2  -9    7.50    2.50
 -10   2  -9   14.50    3.40
  10  -2   9    6.60    4.80
 -12   2  -9    3.20    2.50
  12  -2   9   -1.00    4.60
 -14   2  -9    7.00    3.50
  14  -2   9    5.70    6.40
  11   1  -9   39.50    3.90
   9   1  -9  925.61   68.39
   7   1  -9  104.59    9.80
   5   1  -9  596.84   44.20
   3   1  -9 1781.32  131.29
   3   1  -9 1848.32  138.19
  -3  -1   9 1743.53  131.29
   1   1  -9 2025.00  153.08
   1   1  -9 2130.09  154.18
   1   1  -9 2137.99  153.28
   1   1  -9 1979.20  159.18
  -1  -1   9 2066.89  153.08
  -1  -1   9 2165.38  153.58
  -1  -1   9 2083.09  153.28
  -1   1  -9  820.52   60.49
  -1   1  -9  715.53   66.49
  -1   1  -9  839.02   61.29
  -1   1  -9  807.72   60.19
   1  -1   9  809.52   60.99
   1  -1   9  814.02   60.39
   1  -1   9  867.81   60.29
   1  -1   9  824.72   60.19
  -3   1  -9    4.00    1.30
  -3   1  -9    8.60    1.80
   3  -1   9    4.80    1.70
   3  -1   9    2.20    2.40
   3  -1   9    4.60    2.10
  -5   1  -9 1016.40   75.99
  -5   1  -9  987.50   75.69
   5  -1   9 1085.19   77.29
  -7   1  -9   89.79    7.90
  -7   1  -9   88.19    8.20
   7  -1   9  115.29   10.30
  -9   1  -9   16.10    3.40
  -9   1  -9   17.00    2.90
   9  -1   9   18.00    5.60
 -11   1  -9   49.60    6.20
 -11   1  -9   70.79    7.20
  11  -1   9   65.59   10.10
 -13   1  -9    9.60    3.00
  13  -1   9   16.90    6.00
 -15   1  -9    4.60    3.20
  15  -1   9    8.90    6.60
 -12   0   9   -1.60    1.30
 -10   0   9    0.80    1.30
  -8   0   9    4.30    1.30
   6   0  -9   -0.20    1.10
  -6   0   9    1.90    1.10
   4   0  -9   -0.20    2.20
   4   0  -9    0.60    1.10
  -4   0   9    0.00    1.80
  -4   0   9   -0.50    0.80
   2   0  -9    2.20    1.70
   2   0  -9   -2.10    0.90
   2   0  -9   -2.60    2.10
  -2   0   9    0.00    1.10
  -2   0   9   -2.20    1.80
  -2   0   9   -1.30    0.90
   0   0  -9    1.20    2.00
   0   0  -9    0.20    1.10
   0   0  -9   -1.60    2.10
   0   0  -9    0.30    0.70
   0   0   9   -1.30    1.00
   0   0   9    0.40    1.90
   0   0   9   -1.60    2.00
   0   0   9    1.00    0.80
  -2   0  -9    0.80    2.10
  -2   0  -9    0.50    1.30
  -2   0  -9   -1.30    2.40
  -2   0  -9    2.10    1.00
   2   0   9   -0.60    1.30
   2   0   9   -0.90    0.80
   2   0   9    6.40    2.50
   2   0   9    1.90    2.30
  -4   0  -9    0.80    1.10
  -4   0  -9    3.80    1.60
   4   0   9   -2.00    2.50
  -6   0  -9    3.40    1.60
  -6   0  -9    3.90    2.00
   6   0   9    6.10    2.90
  -8   0  -9    0.70    2.10
  -8   0  -9    3.20    1.60
   8   0   9    2.30    3.50
 -10   0  -9    1.30    1.70
 -10   0  -9   -1.10    2.30
  10   0   9    0.60    3.60
 -12   0  -9   -1.50    2.80
 -12   0  -9    9.50    2.70
  12   0   9    2.50    4.00
 -14   0  -9   -0.70    3.30
 -14   0  -9   -2.00    2.20
  14   0   9   -0.50    4.70
 -15   1   9   60.79    6.70
 -13   1   9   62.09    6.10
 -11   1   9   49.00    5.00
  -9   1   9 1113.69   82.39
  -7   1   9  114.09    9.20
  -5   1   9  714.63   52.99
   3  -1  -9 1599.84  131.69
   3  -1  -9 1809.02  134.09
   3  -1  -9 1865.41  132.29
  -3   1   9 1816.62  133.39
  -3   1   9 1894.41  132.09
   1  -1  -9 1770.72  145.89
   1  -1  -9 1976.60  146.49
   1  -1  -9 2016.30  148.19
   1  -1  -9 2016.00  146.09
  -1   1   9 2100.29  147.69
  -1   1   9 1953.90  145.89
  -1   1   9 2081.49  146.39
  -1   1   9 1988.90  145.99
  -1  -1  -9  724.33   55.99
  -1  -1  -9  683.83   56.59
  -1  -1  -9  744.83   58.09
   1   1   9  727.43   56.59
   1   1   9  782.42   55.69
   1   1   9  782.62   55.99
   1   1   9  794.02   55.89
   1   1   9  785.32   57.79
  -3  -1  -9    6.30    4.40
  -3  -1  -9    4.00    2.00
   3   1   9   10.80    4.10
   3   1   9    8.30    3.20
  -5  -1  -9  976.40   73.89
  -5  -1  -9  995.50   74.39
   5   1   9 1003.80   76.09
   5   1   9 1028.90   75.69
  -7  -1  -9   85.39    8.30
  -7  -1  -9   81.89    7.30
   7   1   9  102.19   11.10
  -9  -1  -9    8.40    2.20
  -9  -1  -9   12.20    3.40
   9   1   9    9.70    4.50
 -11  -1  -9   55.29    6.90
 -11  -1  -9   50.59    5.50
  11   1   9   46.70    9.00
 -13  -1  -9    3.30    3.60
  13   1   9    1.50    4.90
 -15  -1  -9   11.10    4.60
  15   1   9   10.80    7.00
 -14   2   9   45.60    6.00
 -12   2   9   49.90    5.60
 -12   2   9   37.40    4.50
 -10   2   9   35.60    4.40
 -10   2   9   30.70    3.70
  -8   2   9  276.57   20.70
  -8   2   9  267.07   21.10
  -6   2   9  236.48   18.70
  -6   2   9  244.28   18.30
   4  -2  -9   85.79   11.70
  -4   2   9  106.69    8.50
  -4   2   9  102.29    8.00
  -2   2   9    7.00    1.80
  -2   2   9    6.00    1.40
   0  -2  -9 1018.20   73.59
   0  -2  -9  892.11   76.09
   0   2   9 1069.29   73.59
   0   2   9  970.50   73.09
   2   2   9   23.40    4.00
   2   2   9   21.00    2.80
  -4  -2  -9   60.69   10.70
  -4  -2  -9   56.79    6.40
   4   2   9   54.29    5.40
   4   2   9   42.90    6.40
  -6  -2  -9  146.19   16.90
  -6  -2  -9  133.39   13.00
   6   2   9  167.48   12.60
   6   2   9  146.99   13.90
  -8  -2  -9   97.59   10.40
   8   2   9   95.29   11.70
   8   2   9   95.29    8.90
 -10  -2  -9    9.80    3.90
  10   2   9    6.20    4.50
  10   2   9    6.40    2.90
 -12  -2  -9    3.60    3.30
  12   2   9   -0.80    2.50
  12   2   9    6.20    5.00
 -14  -2  -9    7.10    4.10
  14   2   9    5.50    3.90
  14   2   9    2.70    6.10
 -13   3   9   14.80    3.90
 -13   3   9   11.40    3.10
 -11   3   9    0.80    1.90
 -11   3   9    0.20    2.20
  -9   3   9    4.10    2.20
  -9   3   9    1.50    2.30
  -7   3   9    0.70    1.80
  -7   3   9    4.30    2.40
   5  -3  -9   37.50    9.60
  -5   3   9   49.80    4.80
  -5   3   9   44.40    5.20
  -3   3   9   56.89    5.10
  -3   3   9   48.50    5.60
   1  -3  -9   12.40    7.20
   1  -3  -9    2.40    2.80
  -1   3   9    7.50    2.00
  -1   3   9    7.40    2.20
  -1  -3  -9   63.49   12.10
  -1  -3  -9   72.19    7.60
   1   3   9   54.09    6.30
   1   3   9   58.89    5.90
  -3  -3  -9  198.98   14.40
   3   3   9  144.49   12.80
   3   3   9  143.19   13.50
  -5  -3  -9    1.70    6.80
  -5  -3  -9    6.90    3.30
   5   3   9   -0.50    2.90
   5   3   9    2.00    2.20
  -7  -3  -9  269.97   21.40
  -7  -3  -9  259.87   29.10
   7   3   9  218.08   21.60
   7   3   9  274.47   21.10
  -9  -3  -9    5.60    3.60
  -9  -3  -9    5.50    9.00
   9   3   9    8.40    3.10
   9   3   9    0.10    3.90
 -11  -3  -9   22.20    5.70
  11   3   9   13.40    6.10
  11   3   9   14.40    3.90
 -13  -3  -9   60.29    9.00
  13   3   9   25.30    8.40
  13   3   9   66.79    8.00
 -12   4   9   19.90    4.40
 -12   4   9    8.20    3.20
 -10   4   9    3.20    2.50
 -10   4   9    5.70    3.50
  -8   4   9   -0.50    2.00
  -8   4   9    0.40    2.60
   6  -4  -9    3.10    8.30
  -6   4   9   16.20    2.90
  -6   4   9   18.00    3.80
   4  -4  -9   33.30   13.00
  -4   4   9   53.69    5.50
  -4   4   9   49.90    6.00
  -4   4   9   44.90    5.60
   2  -4  -9    9.50    8.50
  -2   4   9   12.70    2.80
  -2   4   9    9.20    2.80
  -2   4   9   19.30    3.40
   0  -4  -9   25.40   10.70
   0   4   9   23.80    3.60
   0   4   9   21.60    3.90
  -2  -4  -9   30.20    6.10
  -2  -4  -9   38.50   12.20
   2   4   9   42.20    5.20
   2   4   9   31.10    5.00
  -4  -4  -9    1.40    9.10
  -4  -4  -9    1.50    3.30
   4   4   9    5.00    2.90
   4   4   9    8.10    3.70
  -6  -4  -9   27.40   15.00
  -6  -4  -9   41.20    6.70
   6   4   9   37.80    5.60
   6   4   9   21.50    5.00
  -8  -4  -9   39.40   14.10
  -8  -4  -9   38.50    7.20
   8   4   9   52.69    7.30
   8   4   9   28.60    6.50
 -10  -4  -9   13.40    5.40
 -10  -4  -9    0.70   13.60
  10   4   9    2.30    5.20
  10   4   9    8.10    4.40
   7  -5  -9    1.90   15.70
  -7   5   9   -3.50    2.50
  -7   5   9    6.80    3.90
   5  -5  -9   21.50   16.60
  -5   5   9   11.80    3.70
  -5   5   9    5.70    3.00
   3  -5  -9   30.50   13.60
  -3   5   9   11.30    3.60
  -3   5   9   16.30    4.10
  -3   5   9   14.90    3.60
   1  -5  -9    9.70   12.80
  -1   5   9   10.40    3.40
  -1   5   9   18.50    3.90
  -1   5   9   10.90    3.80
  -1  -5  -9    1.20   10.40
   1   5   9   18.40    5.10
   1   5   9   23.80    4.50
   1   5   9   10.10    3.60
  -3  -5  -9   15.10   14.50
   3   5   9   17.00    4.50
   3   5   9   17.10    5.10
  -5  -5  -9   -1.30   13.70
   5   5   9   10.20    4.40
   5   5   9    2.50    3.80
  -7  -5  -9   -4.30   14.50
   7   5   9    7.20    4.50
   7   5   9    1.80    4.30
   0  -6  -9   17.90   21.20
   7   5 -10    3.80    3.30
  -7  -5  10  -20.30   27.20
   5   5 -10   25.00    4.00
   5   5 -10   27.50    4.90
  -5  -5  10   33.60   24.90
   3   5 -10   11.10    3.80
   3   5 -10   13.70    3.00
  -3  -5  10   13.40   16.50
   1   5 -10   25.80    5.40
   1   5 -10   32.60    4.50
   1   5 -10   21.00    4.00
  -1  -5  10    2.60   20.10
  -1   5 -10   98.09   11.50
  -1   5 -10  100.29    9.50
  -1   5 -10  102.79    9.40
  -3   5 -10    7.90    4.60
  -3   5 -10    0.30    2.60
  -3   5 -10    2.00    2.70
   3  -5  10   -2.40   15.40
  -5   5 -10   44.00    5.70
  -5   5 -10   38.30    5.60
  -5   5 -10   41.50    7.20
   5  -5  10   32.40   29.30
  -7   5 -10    5.70    3.70
  -7   5 -10   11.40    5.50
  -7   5 -10    7.60    4.00
 -12  -4  10    8.30   36.30
  10   4 -10   19.00    4.60
  10   4 -10   15.90    3.80
 -10  -4  10   15.50   30.20
   8   4 -10   20.10    4.10
   8   4 -10   36.60    5.20
  -8  -4  10   27.30   22.50
   6   4 -10    5.70    2.20
   6   4 -10    9.10    3.00
  -6  -4  10   19.10   22.80
   4   4 -10   33.00    4.10
   4   4 -10   39.70    4.90
  -4  -4  10   74.69   28.00
   2   4 -10   -0.30    1.80
   2   4 -10   -2.00    2.30
   2   4 -10    3.00    1.70
  -2  -4  10   -7.80   15.50
   0   4 -10  120.29   11.50
   0   4 -10  160.68   11.40
   0   4 -10  141.99   12.10
   0  -4  10  109.79   27.60
  -2   4 -10    9.80    2.50
  -2   4 -10    5.50    2.30
  -2   4 -10    0.30    2.50
   2  -4  10   -7.70   13.70
  -4   4 -10    1.20    2.20
  -4   4 -10    2.90    2.90
  -4   4 -10    1.30    2.10
   4  -4  10   -6.70   18.30
  -6   4 -10  103.19    9.70
  -6   4 -10  107.89   11.10
  -6   4 -10  106.49    9.70
  -8   4 -10   76.09    8.10
  -8   4 -10   74.99    9.40
  -8   4 -10   71.59    7.90
 -10   4 -10    5.80    3.60
 -10   4 -10   12.10    4.50
 -10   4 -10    4.90    3.60
  13   3 -10   -0.60    2.60
  11   3 -10  106.29   10.20
  11   3 -10  109.59    9.80
 -11  -3  10  213.38   46.10
   9   3 -10    6.20    2.90
   9   3 -10    6.30    2.10
  -9  -3  10   24.90   21.00
   7   3 -10   51.09    5.50
   7   3 -10   51.29    5.20
  -7  -3  10   57.19   23.70
   5   3 -10   63.39    5.70
   5   3 -10   66.09    6.30
  -5  -3  10   88.29   25.60
   3   3 -10   31.70    4.00
   3   3 -10   36.50    3.60
  -3  -3  10   50.19   22.70
   1   3 -10  239.28   18.00
   1   3 -10  214.78   17.60
  -1  -3  10  290.77   40.40
  -1   3 -10   15.30    2.70
  -1   3 -10   10.60    2.20
  -1   3 -10   15.70    2.30
   1  -3  10   13.30   15.70
  -3   3 -10   30.60    4.10
  -3   3 -10   34.20    3.80
  -3   3 -10   33.50    3.70
   3  -3  10   27.20   16.30
  -5   3 -10    0.30    1.60
  -5   3 -10   -1.30    1.70
  -5   3 -10    1.70    2.50
  -7   3 -10   17.00    3.80
  -7   3 -10   13.10    3.10
  -7   3 -10   15.90    3.00
  -9   3 -10    7.40    2.60
  -9   3 -10   -2.20    2.10
  -9   3 -10    5.10    3.20
 -11   3 -10   13.60    4.60
 -11   3 -10   19.40    4.20
  12   2 -10   11.10    2.50
  10   2 -10   16.80    2.70
   8   2 -10   80.49    7.00
  -8  -2  10   93.99   24.50
   6   2 -10  118.29    9.80
  -6  -2  10  158.98   28.50
   4   2 -10   82.29    6.50
   4   2 -10   71.99    6.10
  -4  -2  10   73.59    6.20
  -4  -2  10   97.19   22.80
   2   2 -10   44.70    4.40
   2   2 -10   47.40    4.00
   0   2 -10  727.23   52.89
   0   2 -10  698.03   52.49
   0  -2  10  668.93   62.49
   0  -2  10  728.13   52.59
  -2   2 -10   72.19    5.80
  -2   2 -10   66.39    5.80
  -2   2 -10   69.69    6.20
   2  -2  10   47.20   16.00
  -4   2 -10    5.00    1.60
  -4   2 -10    4.80    1.60
  -4   2 -10    0.40    1.70
  -6   2 -10  503.55   39.10
  -6   2 -10  529.25   38.80
  -8   2 -10   14.30    3.40
  -8   2 -10    9.60    2.50
 -10   2 -10    5.40    2.40
 -10   2 -10   13.80    3.50
  10  -2  10   13.30    5.80
 -12   2 -10   73.89    7.80
  12  -2  10   71.59   11.80
 -14   2 -10    1.90    3.10
  14  -2  10   11.70    7.80
  11   1 -10  378.46   28.50
   7   1 -10   78.59    8.30
   5   1 -10    0.20    2.10
   5   1 -10    3.80    1.10
  -5  -1  10    2.40    1.30
   3   1 -10  758.22   61.69
   3   1 -10  575.04   44.50
   3   1 -10  583.84   43.40
  -3  -1  10  554.54   43.40
   1   1 -10    0.40    1.20
   1   1 -10    3.40    8.10
   1   1 -10   -0.40    1.90
   1   1 -10    0.20    0.70
   1   1 -10    2.60    1.60
  -1  -1  10    4.10    2.00
  -1  -1  10    1.30    0.80
  -1  -1  10    2.40    1.10
  -1   1 -10  204.48   28.00
  -1   1 -10  219.48   16.80
  -1   1 -10  221.08   17.80
  -1   1 -10  216.88   16.50
   1  -1  10  215.08   16.70
   1  -1  10  224.08   16.50
   1  -1  10  233.38   16.60
   1  -1  10  205.28   17.50
  -3   1 -10    0.20    1.30
  -3   1 -10    1.40    1.10
   3  -1  10   -0.60    2.20
  -5   1 -10   17.80    2.50
  -5   1 -10   27.10    3.20
   5  -1  10   12.60    4.20
  -7   1 -10   70.29    6.40
  -7   1 -10   54.19    5.80
   7  -1  10   74.79    8.60
  -9   1 -10   22.90    3.40
  -9   1 -10   17.00    3.60
   9  -1  10   21.40    6.00
 -11   1 -10   19.20    3.90
 -11   1 -10   11.80    3.20
  11  -1  10   10.90    5.10
 -13   1 -10   73.69    7.60
  13  -1  10   68.09   11.50
 -12   0  10   45.20    4.40
 -10   0  10   88.49    7.40
  -8   0  10  485.95   36.10
   6   0 -10  213.28   16.60
  -6   0  10  223.58   16.50
   4   0 -10  301.67   24.50
   4   0 -10  302.67   23.10
  -4   0  10  288.87   24.00
  -4   0  10  328.07   22.90
   2   0 -10  242.58   18.70
   2   0 -10  227.98   19.10
   2   0 -10  252.97   20.30
  -2   0  10  266.37   18.90
  -2   0  10  246.18   19.90
  -2   0  10  249.08   18.60
   0   0 -10  132.39   12.20
   0   0 -10  134.99   10.60
   0   0 -10  120.69   11.30
   0   0 -10  127.19   10.30
   0   0  10  141.59   11.90
   0   0  10  137.29   10.30
   0   0  10  141.59   11.50
   0   0  10  135.69   10.60
  -2   0 -10    1.00    1.40
  -2   0 -10    4.00    2.50
  -2   0 -10    8.50    3.40
  -2   0 -10    6.80    1.20
   2   0  10    5.50    2.70
   2   0  10    2.70    1.50
   2   0  10    3.00    1.10
   2   0  10    8.90    3.00
  -4   0 -10  432.06   32.40
  -4   0 -10  428.06   32.10
   4   0  10  428.06   33.60
  -6   0 -10  522.55   38.60
  -6   0 -10  498.05   38.20
   6   0  10  514.05   40.00
  -8   0 -10  287.17   22.50
  -8   0 -10  307.67   23.00
   8   0  10  281.27   24.60
 -10   0 -10   16.60    3.60
 -10   0 -10   17.20    3.10
  10   0  10   17.20    5.70
 -12   0 -10  458.95   33.30
 -12   0 -10  413.56   32.40
  12   0  10  389.16   35.40
 -14   0 -10   11.00    3.20
 -14   0 -10   16.00    4.40
  14   0  10    6.00    6.40
 -15   1  10   66.49    6.60
 -13   1  10   22.10    3.40
 -11   1  10  407.36   30.90
  -9   1  10   76.49    6.80
  -7   1  10   98.39    8.10
   5  -1 -10    2.00    3.80
  -5   1  10    1.90    3.00
  -5   1  10    3.70    1.60
   3  -1 -10  597.04   46.40
   3  -1 -10  577.04   44.20
  -3   1  10  579.14   45.40
  -3   1  10  612.24   44.10
   1  -1 -10    0.90    1.40
   1  -1 -10    0.00    3.10
   1  -1 -10    0.40    1.00
   1  -1 -10   -0.40    1.90
  -1   1  10    1.70    1.60
  -1   1  10    2.30    0.90
  -1   1  10    2.60    3.00
  -1   1  10    2.70    1.30
  -1  -1 -10  174.98   16.00
  -1  -1 -10  200.38   17.90
  -1  -1 -10  185.18   15.40
   1   1  10  191.18   15.30
   1   1  10  210.98   15.20
   1   1  10  181.78   17.30
   1   1  10  221.88   16.20
   1   1  10  208.88   15.00
  -3  -1 -10    1.70    3.90
  -3  -1 -10    3.70    1.80
   3   1  10    5.00    3.50
   3   1  10    1.00    2.60
  -5  -1 -10   19.90    2.70
  -5  -1 -10   15.00    3.30
  -5  -1 -10   29.30    6.70
   5   1  10   28.80    5.30
  -7  -1 -10   69.19    6.30
  -7  -1 -10   71.79    7.70
   7   1  10   67.19    9.30
  -9  -1 -10   16.70    4.10
  -9  -1 -10   27.00    3.50
   9   1  10   23.40    6.00
 -11  -1 -10   13.20    3.90
 -11  -1 -10   14.80    3.00
  11   1  10   20.10    6.10
 -13  -1 -10   66.19    8.30
  13   1  10   58.29   10.80
 -14   2  10   12.00    3.40
 -12   2  10   14.90    3.30
 -10   2  10   14.80    3.00
 -10   2  10   15.90    2.50
  -8   2  10   85.39    8.00
  -8   2  10   93.49    7.50
  -6   2  10  141.39   10.90
  -6   2  10  136.49   11.40
   4  -2 -10   78.79   11.70
  -4   2  10   76.59    7.10
  -4   2  10   85.59    6.70
   2  -2 -10   40.20    8.70
   2  -2 -10   33.80    4.60
  -2   2  10   37.50    3.70
  -2   2  10   34.30    4.10
  -2   2  10   49.60    4.40
   0  -2 -10  732.43   54.79
   0  -2 -10  800.82   57.99
   0   2  10  703.43   54.69
   0   2  10  700.83   54.29
  -2  -2 -10   71.09   11.60
  -2  -2 -10   52.39    6.70
   2   2  10   67.99    5.90
   2   2  10   66.49    7.20
  -4  -2 -10    7.50    2.60
  -4  -2 -10   -0.30    4.50
   4   2  10    3.00    2.00
   4   2  10    5.10    3.10
  -6  -2 -10  389.16   38.20
  -6  -2 -10  467.55   35.10
   6   2  10  511.85   34.80
   6   2  10  438.06   36.00
  -8  -2 -10    9.70    3.50
   8   2  10    4.70    2.50
   8   2  10    6.70    3.90
 -10  -2 -10    3.60    3.70
  10   2  10   12.20    3.40
  10   2  10    5.10    4.80
 -12  -2 -10   56.89    8.50
  12   2  10   62.29   10.40
  12   2  10   47.00    6.80
 -14  -2 -10   -1.50    3.90
  14   2  10    0.00    6.30
  14   2  10    7.20    4.00
 -13   3  10    3.70    3.20
 -11   3  10  117.19   10.20
 -11   3  10  122.09   10.90
  -9   3  10    8.80    2.80
  -9   3  10    5.90    2.00
  -7   3  10   58.59    6.50
  -7   3  10   63.99    6.00
   5  -3 -10   65.09   12.50
  -5   3  10   72.39    6.50
  -5   3  10   74.39    7.10
   3  -3 -10   42.30   10.20
  -3   3  10   41.00    4.40
  -3   3  10   48.10    5.30
   1  -3 -10  206.18   22.30
   1  -3 -10  181.88   16.90
  -1   3  10  216.28   16.40
  -1   3  10  202.38   15.90
  -1  -3 -10   18.80    4.00
  -1  -3 -10   24.80    8.80
   1   3  10   10.30    2.50
   1   3  10   13.70    3.20
  -3  -3 -10   35.00    5.40
  -3  -3 -10   34.30    9.90
   3   3  10   31.50    4.30
   3   3  10   30.60    4.90
  -5  -3 -10   -0.40    2.60
  -5  -3 -10    0.90    6.60
   5   3  10    0.00    3.00
   5   3  10   -3.00    1.90
  -7  -3 -10   15.10    8.20
   7   3  10    8.60    3.90
   7   3  10   16.00    3.60
  -9  -3 -10    2.40    8.10
  -9  -3 -10    4.20    3.60
   9   3  10    3.60    4.20
   9   3  10    1.50    2.80
 -11  -3 -10   14.70   13.20
 -11  -3 -10    3.90    4.20
  11   3  10    4.80    5.30
  11   3  10   13.60    3.80
 -10   4  10   25.80    5.10
 -10   4  10   14.40    3.40
  -8   4  10   31.20    5.40
  -8   4  10   32.60    4.60
   6  -4 -10   11.60   10.10
  -6   4  10   11.20    2.80
  -6   4  10   12.10    3.30
   4  -4 -10   36.00   11.50
  -4   4  10   40.30    4.80
  -4   4  10   44.70    5.60
   2  -4 -10    1.30    7.40
  -2   4  10    2.10    2.50
  -2   4  10    1.60    2.30
  -2   4  10   -0.20    1.80
   0  -4 -10  112.69   19.00
   0  -4 -10  115.09   12.00
   0   4  10  118.39   10.70
   0   4  10  114.49   10.30
  -2  -4 -10    5.90    3.90
  -2  -4 -10    7.60    8.60
   2   4  10    7.00    2.90
   2   4  10   10.70    3.20
  -4  -4 -10    3.30    8.70
  -4  -4 -10    2.40    3.60
   4   4  10   -0.20    2.80
   4   4  10    0.10    2.60
  -6  -4 -10  102.59   12.00
  -6  -4 -10   66.59   16.10
   6   4  10  110.89    9.90
   6   4  10   60.59    9.20
  -8  -4 -10   48.70   15.80
  -8  -4 -10   65.19    9.50
   8   4  10   50.99    8.20
   8   4  10   65.39    8.10
 -10  -4 -10   13.90   14.40
 -10  -4 -10    0.00    4.70
  10   4  10    4.00    3.90
  10   4  10    6.00    5.70
  -7   5  10    0.90    3.00
  -7   5  10    4.60    3.10
   5  -5 -10   12.50   12.90
  -5   5  10   29.10    4.50
  -5   5  10   27.20    5.30
   3  -5 -10   13.70   14.80
  -3   5  10   13.30    3.80
  -3   5  10   14.70    4.20
  -3   5  10   14.50    3.90
   1  -5 -10   23.50   13.10
  -1   5  10   17.00    4.20
  -1   5  10   26.60    5.40
  -1   5  10   24.40    4.60
  -1  -5 -10   65.09   18.80
   1   5  10  109.99   10.80
   1   5  10   80.49    9.50
   1   5  10   89.79    9.50
  -3  -5 -10    6.30   12.00
   3   5  10    5.90    3.90
   3   5  10   10.00    3.70
  -5  -5 -10   18.60   13.60
  -5  -5 -10   30.10    7.80
   5   5  10   21.40    5.30
   5   5  10   42.60    6.70
  -7  -5 -10   12.60   15.60
  -7  -5 -10   -2.70    4.90
   7   5  10    5.60    4.30
   7   5  10    3.30    4.50
   7   5 -11    3.40    3.10
   7   5 -11    2.40    3.00
   5   5 -11    9.30    2.80
   3   5 -11    0.30    3.20
   3   5 -11    4.20    2.30
  -3  -5  11   -3.60   18.60
   1   5 -11    7.10    3.10
   1   5 -11    1.90    2.40
  -1  -5  11   18.80   24.50
  -1   5 -11   11.40    4.60
  -1   5 -11   18.70    3.70
  -1   5 -11   18.70    3.50
   1  -5  11    8.10   20.80
  -3   5 -11   10.80    3.20
  -3   5 -11    8.50    3.50
  -3   5 -11    7.60    4.60
  -5   5 -11   15.80    5.50
  -5   5 -11   10.30    3.80
  -5   5 -11   10.20    4.10
  -7   5 -11    6.60    5.30
  -7   5 -11   17.70    4.50
  -7   5 -11   17.40    4.40
  10   4 -11   14.60    3.70
  10   4 -11   18.60    4.10
   8   4 -11    2.00    2.60
   8   4 -11   -0.60    2.00
  -8  -4  11  -13.90   17.90
   6   4 -11    1.40    2.10
   6   4 -11    2.70    2.10
  -6  -4  11    3.00   23.00
   4   4 -11   10.70    3.10
   4   4 -11    9.40    2.20
  -4  -4  11   24.40   19.20
   2   4 -11   29.80    4.60
   2   4 -11   29.60    3.80
   2   4 -11   33.20    3.70
  -2  -4  11   17.10   17.80
   0   4 -11    2.90    1.90
   0   4 -11   -1.40    2.10
   0   4 -11    0.30    1.90
   0  -4  11   -7.00   14.60
  -2   4 -11   48.60    4.90
  -2   4 -11   42.50    5.70
  -2   4 -11   39.40    4.80
   2  -4  11    9.60   15.20
  -4   4 -11    4.20    2.30
  -4   4 -11    1.20    2.30
  -4   4 -11    0.30    3.10
   4  -4  11   -2.90   15.70
  -6   4 -11   37.40    4.80
  -6   4 -11   40.00    6.50
  -6   4 -11   35.30    4.90
  -8   4 -11    6.80    4.50
  -8   4 -11   13.00    3.40
  -8   4 -11    4.90    3.10
 -10   4 -11    9.10    5.20
 -10   4 -11    9.50    3.40
 -10   4 -11   -0.80    2.80
  13   3 -11    3.50    3.50
  11   3 -11   76.49    7.60
 -11  -3  11  127.19   38.60
   9   3 -11   12.50    2.70
   9   3 -11    7.80    2.20
  -9  -3  11   18.40   23.50
   7   3 -11  186.08   15.30
   7   3 -11  199.58   15.70
  -7  -3  11  283.57   43.10
   5   3 -11   -0.90    1.30
   5   3 -11    2.80    1.90
  -5  -3  11    4.00   14.70
   3   3 -11    5.40    2.20
   3   3 -11    9.50    1.70
  -3  -3  11    1.40   15.40
   1   3 -11    1.50    1.50
   1   3 -11    3.90    1.80
  -1  -3  11    3.60   13.70
  -1   3 -11    4.40    1.70
  -1   3 -11    0.50    1.80
  -1   3 -11    2.00    1.50
   1  -3  11    4.50   11.40
  -3   3 -11   26.30    3.90
  -3   3 -11   24.60    3.10
  -3   3 -11   25.10    3.20
   3  -3  11    9.10   14.20
  -5   3 -11   80.59    7.10
  -5   3 -11   70.29    6.90
  -5   3 -11   78.89    7.80
  -7   3 -11    8.50    3.50
  -7   3 -11    7.60    2.60
  -7   3 -11    3.80    2.30
  -9   3 -11    4.60    3.30
  -9   3 -11   -1.20    2.40
 -11   3 -11    2.20    2.70
  11  -3  11   -5.70    5.30
  12   2 -11   66.99    6.50
  10   2 -11   44.30    4.70
   8   2 -11  175.08   13.80
   6   2 -11   59.69    5.50
  -6  -2  11   84.09   23.00
   4   2 -11   27.40    2.50
   4   2 -11   24.50    3.00
  -4  -2  11   37.10   15.60
  -4  -2  11   19.30    2.50
   2   2 -11 1178.38   83.19
   2   2 -11 1196.88   83.59
  -2  -2  11 1065.79   93.39
  -2  -2  11 1051.79   83.19
   0   2 -11  709.23   51.79
   0   2 -11  684.13   51.49
   0  -2  11  716.83   51.49
   0  -2  11  584.14   60.99
   0  -2  11  735.93   52.29
  -2   2 -11  266.57   20.00
  -2   2 -11  262.67   20.40
  -4   2 -11   14.80    2.80
  -4   2 -11   11.80    2.10
  -6   2 -11  390.46   30.20
  -6   2 -11  396.86   29.80
  -8   2 -11   -2.50    2.30
  -8   2 -11    1.80    2.00
   8  -2  11   -1.70    3.30
 -10   2 -11  218.68   19.40
 -10   2 -11  260.97   19.30
  10  -2  11  248.28   22.60
 -12   2 -11   21.00    4.20
  12  -2  11   35.20    8.60
  14  -2  11  116.09   16.70
   9   1 -11   12.20    4.20
   7   1 -11   50.49    7.00
   5   1 -11  385.56   30.20
   5   1 -11  387.76   28.70
  -5  -1  11  377.66   28.70
   3   1 -11    0.80    2.10
   3   1 -11    0.70    1.20
  -3  -1  11    0.30    1.20
   1   1 -11  175.68   27.70
   1   1 -11  186.08   15.90
   1   1 -11  189.48   15.00
   1   1 -11  190.58   14.30
   1   1 -11  205.48   14.70
  -1  -1  11  188.48   14.60
  -1  -1  11  184.58   15.20
  -1  -1  11  192.78   14.30
  -1   1 -11  119.59   10.40
  -1   1 -11  112.79    8.70
  -1   1 -11  130.19   21.40
  -1   1 -11  103.99    9.10
   1  -1  11  111.79    8.70
   1  -1  11  108.29    9.90
  -3   1 -11  162.88   13.10
  -3   1 -11  179.88   12.80
  -3   1 -11  149.88   14.00
   3  -1  11  168.88   14.20
  -5   1 -11  164.28   13.20
  -5   1 -11  160.38   12.80
   5  -1  11  169.68   14.70
  -7   1 -11   61.89    6.20
  -7   1 -11   68.19    6.80
   7  -1  11   86.09    9.70
  -9   1 -11  298.67   24.40
  -9   1 -11  310.27   24.10
   9  -1  11  338.37   26.90
 -11   1 -11   -2.50    2.50
 -11   1 -11    2.30    2.20
  11  -1  11    2.80    4.50
 -13   1 -11   -2.90    2.30
  13  -1  11    2.10    5.20
 -12   0  11   -0.10    1.50
 -10   0  11    1.60    1.40
  -8   0  11    2.00    1.20
   6   0 -11   -1.70    1.30
   6   0 -11    2.30    2.80
  -6   0  11    0.00    1.10
   4   0 -11    1.10    2.80
   4   0 -11    2.20    1.50
  -4   0  11   -0.70    2.30
  -4   0  11    0.80    1.10
   2   0 -11    2.30    2.20
   2   0 -11   -1.10    1.00
   2   0 -11   -0.60    2.50
  -2   0  11   -1.70    0.90
  -2   0  11    0.70    2.20
  -2   0  11   -0.10    1.40
   0   0 -11   -0.20    1.20
   0   0 -11   -0.80    0.70
   0   0 -11    0.50    2.50
   0   0 -11   -2.70    2.00
   0   0  11   -0.90    0.70
   0   0  11   -1.10    2.00
   0   0  11    0.60    1.30
   0   0  11    0.40    2.00
  -2   0 -11   -0.30    2.60
  -2   0 -11    1.00    1.00
  -2   0 -11    1.50    2.30
  -2   0 -11   -1.60    1.30
   2   0  11   -0.20    2.30
   2   0  11    0.40    1.50
   2   0  11    0.20    0.90
   2   0  11   -0.10    2.40
  -4   0 -11    0.80    1.30
  -4   0 -11    1.90    1.80
   4   0  11    0.10    2.60
  -6   0 -11   -4.00    1.70
  -6   0 -11    0.70    1.50
   6   0  11   -0.60    2.70
  -8   0 -11    3.20    2.00
  -8   0 -11    2.10    2.20
   8   0  11   -1.60    3.70
 -10   0 -11    1.50    1.90
 -10   0 -11    3.20    2.50
  10   0  11    1.30    3.90
 -12   0 -11    3.40    3.30
 -12   0 -11    1.70    2.30
  12   0  11    0.00    5.20
 -14   0 -11    4.60    2.80
 -14   0 -11   -3.50    3.40
  14   0  11   -2.90    4.70
 -15   1  11    1.70    2.10
 -13   1  11    9.10    2.50
 -11   1  11   71.99    6.60
  -9   1  11   12.60    2.40
  -7   1  11   43.20    4.40
   5  -1 -11  424.16   34.90
  -5   1  11  425.36   34.10
  -5   1  11  437.56   32.30
   3  -1 -11   -0.80    1.60
   3  -1 -11   -4.30    3.40
  -3   1  11   -0.40    2.70
  -3   1  11    1.60    1.40
   1  -1 -11  154.18   13.40
   1  -1 -11  158.48   16.00
   1  -1 -11  165.88   14.00
  -1   1  11  179.38   15.50
  -1   1  11  159.98   13.20
  -1   1  11  181.38   13.00
  -1   1  11  196.28   13.80
  -1  -1 -11   99.89   11.50
  -1  -1 -11   90.89    8.80
   1   1  11  109.39    8.20
   1   1  11  105.09    9.50
   1   1  11  109.09    8.40
   1   1  11   98.49    8.60
   1   1  11  108.29   12.10
  -3  -1 -11  152.38   15.70
  -3  -1 -11  146.89   12.70
   3   1  11  176.28   14.10
  -5  -1 -11  151.58   13.10
  -5  -1 -11  151.48   15.50
  -5  -1 -11  162.68   12.30
   5   1  11  159.88   14.50
  -7  -1 -11   70.19    6.40
  -7  -1 -11   73.39    7.70
   7   1  11   65.49    9.30
  -9  -1 -11  289.37   22.60
  -9  -1 -11  265.47   21.40
   9   1  11  288.17   24.50
 -11  -1 -11   -2.50    1.80
 -11  -1 -11   -2.50    2.70
  11   1  11    4.20    4.60
 -13  -1 -11    5.60    3.80
  13   1  11    2.40    5.40
 -14   2  11   56.39    6.80
 -12   2  11   67.19    6.80
 -10   2  11   60.29    6.20
 -10   2  11   49.90    5.10
  -8   2  11  228.28   17.70
  -8   2  11  221.18   17.20
   6  -2 -11   68.99   11.40
  -6   2  11   74.19    6.20
  -6   2  11   72.09    6.80
   4  -2 -11   24.60    7.30
  -4   2  11   29.20    3.00
  -4   2  11   29.40    3.70
   2  -2 -11 1041.50   83.29
   2  -2 -11 1062.49   80.19
  -2   2  11 1088.69   79.69
  -2   2  11 1027.30   79.79
  -2   2  11 1178.78   80.29
   0  -2 -11  691.23   50.09
   0  -2 -11  703.13   53.29
   0   2  11  661.33   49.99
   0   2  11  616.84   49.40
  -2  -2 -11  237.78   19.20
  -2  -2 -11  220.48   22.50
   2   2  11  256.27   19.60
   2   2  11  240.88   18.60
  -4  -2 -11    8.00    6.00
  -4  -2 -11   10.80    3.20
   4   2  11   12.10    2.60
   4   2  11   11.60    4.10
  -6  -2 -11  348.47   32.00
  -6  -2 -11  382.16   28.30
   6   2  11  347.97   29.30
   6   2  11  349.96   27.70
  -8  -2 -11   -2.70    5.20
  -8  -2 -11   -5.50    2.60
   8   2  11   -1.70    2.30
   8   2  11    7.90    4.20
 -10  -2 -11  177.38   17.20
  10   2  11  216.88   16.80
  10   2  11  192.88   18.90
 -12  -2 -11   37.20    6.10
  12   2  11    7.80    5.50
  12   2  11   21.70    4.60
  14   2  11   56.19   11.00
 -13   3  11   -1.00    2.70
 -11   3  11   76.39    8.70
 -11   3  11   81.79    7.40
  -9   3  11    9.10    3.00
  -9   3  11    8.30    2.40
  -7   3  11  245.88   18.60
  -7   3  11  231.38   19.20
   5  -3 -11    3.50    6.30
  -5   3  11    7.40    2.30
  -5   3  11    1.30    1.50
   3  -3 -11   11.90    6.80
  -3   3  11   10.30    2.20
  -3   3  11   10.70    2.60
   1  -3 -11    3.20    2.80
   1  -3 -11    4.90    6.40
  -1   3  11    1.10    1.60
  -1   3  11    1.80    1.90
  -1  -3 -11   -1.20    6.70
  -1  -3 -11    3.00    2.70
   1   3  11    3.80    2.00
   1   3  11    2.60    2.20
  -3  -3 -11   23.80    9.50
  -3  -3 -11   26.90    5.00
   3   3  11   22.70    3.80
   3   3  11   20.30    4.40
  -5  -3 -11   74.49   14.20
  -5  -3 -11   52.79    7.80
   5   3  11   48.40    7.60
   5   3  11   64.59    6.80
  -7  -3 -11   11.20    8.00
  -7  -3 -11    5.20    3.80
   7   3  11    3.40    3.20
   7   3  11    7.40    3.90
  -9  -3 -11    0.30    4.00
  -9  -3 -11   -0.60    8.20
   9   3  11    5.10    3.20
   9   3  11    1.70    4.60
 -11  -3 -11    4.40    4.10
  11   3  11   -0.10    4.60
  11   3  11    4.80    3.10
 -10   4  11   26.00    4.70
 -10   4  11   18.50    4.00
  -8   4  11    3.60    3.00
  -8   4  11    5.70    2.70
   6  -4 -11    4.60    7.90
  -6   4  11    6.10    2.90
  -6   4  11    2.90    2.30
   4  -4 -11   15.70    9.50
  -4   4  11    4.90    2.60
  -4   4  11    5.80    2.50
  -4   4  11   11.90    3.10
   2  -4 -11   17.90   10.00
  -2   4  11   27.70    4.50
  -2   4  11   23.00    3.70
   0  -4 -11   11.70    8.70
   0  -4 -11    6.20    3.60
   0   4  11    8.70    2.90
   0   4  11    4.50    2.40
  -2  -4 -11   24.40   10.30
  -2  -4 -11   28.80    6.00
   2   4  11   28.30    4.80
   2   4  11   35.70    4.90
  -4  -4 -11   -4.00    7.70
  -4  -4 -11    7.20    4.20
   4   4  11   -3.20    2.70
   4   4  11    0.40    2.90
  -6  -4 -11   32.50    6.40
  -6  -4 -11   18.00   11.20
   6   4  11   23.90    5.00
   6   4  11   27.10    5.60
  -8  -4 -11    2.80    4.30
  -8  -4 -11    7.00   11.20
   8   4  11    3.20    3.70
   8   4  11    2.30    4.50
 -10  -4 -11    9.80   14.20
 -10  -4 -11   -0.10    5.70
  10   4  11   -2.90    5.40
  10   4  11    3.10    4.30
   7  -5 -11   -1.50   14.60
  -7   5  11    1.40    2.80
  -7   5  11    2.60    3.50
   5  -5 -11    4.10   13.00
  -5   5  11    6.90    3.20
  -5   5  11   10.70    3.90
   3  -5 -11    3.60   11.80
  -3   5  11    2.40    3.10
  -3   5  11    5.20    2.90
  -3   5  11    1.80    3.50
   1  -5 -11   13.40   11.30
  -1   5  11    4.30    3.10
  -1   5  11    9.70    3.20
  -1   5  11    6.40    3.60
  -1  -5 -11   12.40   12.20
   1   5  11   11.70    3.80
  -3  -5 -11   15.20   13.40
   3   5  11    6.00    3.70
   3   5  11    2.60    3.80
  -5  -5 -11    4.90   13.70
  -5  -5 -11    4.70    6.00
   5   5  11    8.70    4.00
   5   5  11    5.90    4.30
  -7  -5 -11   12.50    6.70
  -7  -5 -11   -0.70   14.60
   7   5  11    0.10    4.50
   7   5  11   13.00    5.20
   7   5 -12    3.20    3.20
  -7  -5  12   21.70   30.00
   5   5 -12    3.20    2.40
   5   5 -12    0.40    2.80
  -5  -5  12   -2.20   21.80
   3   5 -12   25.90    4.60
   3   5 -12   32.50    5.00
  -3  -5  12   10.90   20.40
   1   5 -12   -0.40    2.50
   1   5 -12    2.60    3.90
  -1  -5  12  -11.80   20.40
  -1   5 -12   82.49    9.20
  -1   5 -12   93.99    9.00
  -1   5 -12   84.49    8.20
   1  -5  12   39.40   23.40
  -3   5 -12   20.90    3.80
  -3   5 -12   11.20    4.00
  -3   5 -12   20.90    5.70
   3  -5  12   15.10   20.30
  -5   5 -12    8.90    4.90
  -5   5 -12   11.20    3.60
  -5   5 -12   15.00    4.10
   5  -5  12    9.00   27.70
  -7   5 -12   58.89    7.50
  -7   5 -12   47.60    9.60
  -7   5 -12   49.80    7.30
  10   4 -12   33.50    5.30
 -10  -4  12   41.40   33.70
   8   4 -12    4.50    2.60
   8   4 -12    6.10    3.10
  -8  -4  12   -1.60   22.00
   6   4 -12   32.10    4.10
   6   4 -12   35.20    4.60
  -6  -4  12   28.50   27.70
   4   4 -12   15.40    3.10
   4   4 -12   13.00    2.40
  -4  -4  12    4.80   16.70
   2   4 -12   13.70    2.90
   2   4 -12    7.20    2.00
  -2  -4  12   -6.40   14.40
   0   4 -12   -1.50    2.10
   0   4 -12    3.30    1.70
   0   4 -12    2.10    2.00
   0  -4  12  -18.20   13.00
  -2   4 -12   63.39    7.80
  -2   4 -12   65.49    6.30
  -2   4 -12   60.79    6.50
   2  -4  12   58.19   27.70
  -4   4 -12    1.50    2.20
  -4   4 -12    6.10    2.60
  -4   4 -12    0.10    2.90
   4  -4  12    3.60   15.10
  -6   4 -12   87.99    9.90
  -6   4 -12   94.09    8.90
  -6   4 -12   91.29    9.10
  -8   4 -12    6.00    3.20
  -8   4 -12    4.40    4.50
  -8   4 -12    5.90    3.30
 -10   4 -12    2.40    3.30
 -10   4 -12    3.20    4.60
  13   3 -12   -1.60    2.70
  11   3 -12  137.09   11.60
   9   3 -12   45.30    5.20
  -9  -3  12   55.19   30.40
   7   3 -12   57.39    5.50
   7   3 -12   66.89    6.20
  -7  -3  12   94.49   29.10
   5   3 -12  208.68   17.40
   5   3 -12  225.68   17.00
  -5  -3  12  293.67   45.20
   3   3 -12  106.89    8.80
   3   3 -12  100.49    8.30
  -3  -3  12   79.09   24.90
   1   3 -12  115.09    8.80
   1   3 -12  101.69    9.20
  -1  -3  12   92.19   26.10
  -1   3 -12   22.30    2.70
  -1   3 -12   22.10    2.90
  -1   3 -12   20.30    3.40
   1  -3  12    9.40   14.10
  -3   3 -12  102.69    8.30
  -3   3 -12   97.39    8.30
  -3   3 -12  103.39    9.00
   3  -3  12   40.90   20.80
  -5   3 -12    4.10    2.00
  -5   3 -12    2.40    1.90
  -5   3 -12   -0.70    2.70
  -7   3 -12    1.60    2.30
  -7   3 -12    0.00    3.20
  -9   3 -12   -2.40    3.00
  -9   3 -12   -0.40    2.20
 -11   3 -12   14.80    4.00
 -11   3 -12   25.10    5.30
  11  -3  12    8.90    7.00
  12   2 -12    2.60    4.40
  12   2 -12    5.20    2.30
  10   2 -12   24.70    3.30
   8   2 -12    6.00    1.70
   6   2 -12    3.70    1.50
   4   2 -12  317.57   23.20
   4   2 -12  308.87   22.70
  -4  -2  12  238.38   35.20
   2   2 -12    5.60    1.30
   2   2 -12   11.10    2.00
  -2  -2  12    5.40    1.50
  -2  -2  12    1.40   12.00
   0   2 -12   39.30    4.30
   0   2 -12   41.80    3.80
   0  -2  12   49.40    5.60
   0  -2  12   40.50    3.80
  -2   2 -12  270.27   22.40
  -2   2 -12  271.87   21.00
  -2   2 -12  278.77   21.40
   2  -2  12  300.37   22.50
  -4   2 -12    3.80    2.20
  -4   2 -12    6.20    1.70
   4  -2  12    7.50    3.50
  -6   2 -12  183.58   14.90
  -6   2 -12  165.68   14.30
   6  -2  12  216.68   17.00
  -8   2 -12    6.10    2.20
  -8   2 -12    2.00    2.70
   8  -2  12   -2.30    4.00
 -10   2 -12   51.19    6.00
 -10   2 -12   62.19    7.00
  10  -2  12   44.90    9.10
 -12   2 -12   94.89    9.40
 -12   2 -12   79.99    9.60
  12  -2  12  122.19   15.50
   9   1 -12   22.10    5.00
   7   1 -12   52.59    6.90
   5   1 -12  340.27   26.70
   5   1 -12  337.27   24.90
  -5  -1  12  319.37   25.00
   3   1 -12  311.47   24.60
   3   1 -12  316.47   23.00
  -3  -1  12  288.47   22.90
   1   1 -12  533.95   39.70
   1   1 -12  529.65   38.40
   1   1 -12  506.65   38.70
   1   1 -12  513.45   38.00
  -1  -1  12  498.45   38.00
  -1  -1  12  502.15   38.90
  -1   1 -12  208.78   17.30
  -1   1 -12  217.98   16.10
  -1   1 -12  198.28   15.70
   1  -1  12  214.68   15.70
   1  -1  12  196.48   16.80
  -3   1 -12   14.40    2.10
  -3   1 -12   20.90    2.80
  -3   1 -12   13.00    3.60
   3  -1  12   14.00    3.70
  -5   1 -12    8.40    1.80
  -5   1 -12    8.40    2.40
   5  -1  12    9.50    3.60
  -7   1 -12  302.77   24.00
  -7   1 -12  308.47   24.40
   7  -1  12  347.17   26.60
  -9   1 -12   13.00    3.40
  -9   1 -12   16.70    3.00
   9  -1  12   15.10    5.40
 -11   1 -12   70.19    8.00
 -11   1 -12   90.69    9.20
  11  -1  12  103.99   12.80
 -13   1 -12   10.60    3.80
 -13   1 -12    1.20    2.90
  13  -1  12   11.70    6.90
 -12   0  12   38.30    4.20
 -10   0  12  961.40   71.09
  -8   0  12    3.70    1.40
   6   0 -12   41.30    6.70
   4   0 -12  974.50   75.19
   4   0 -12  971.10   73.69
  -4   0  12 1033.40   73.39
   2   0 -12    0.00    2.60
   2   0 -12    4.60    2.30
   2   0 -12    2.70    1.20
  -2   0  12   -0.10    2.40
  -2   0  12   -1.10    1.40
  -2   0  12   -0.10    1.10
   0   0 -12  360.36   27.70
   0   0 -12  319.87   26.60
   0   0 -12  325.07   25.50
   0   0 -12  342.07   25.90
   0   0  12  342.47   27.20
   0   0  12  343.17   25.80
   0   0  12  343.27   25.50
   0   0  12  381.76   26.90
  -2   0 -12   95.99   10.30
  -2   0 -12   88.29    8.30
  -2   0 -12   91.09    7.90
   2   0  12  109.69    7.90
   2   0  12  102.69    9.80
   2   0  12  115.49    9.90
  -4   0 -12  192.68   14.90
  -4   0 -12  185.08   15.30
   4   0  12  204.68   16.80
  -6   0 -12    3.40    1.60
  -6   0 -12    2.00    2.10
   6   0  12    0.10    2.70
  -8   0 -12   80.69    8.20
  -8   0 -12   73.69    7.10
   8   0  12   87.79   11.00
 -10   0 -12   72.39    6.90
 -10   0 -12   66.29    7.60
  10   0  12   78.39   10.90
 -12   0 -12    8.70    2.80
 -12   0 -12    6.10    3.80
  12   0  12    9.00    5.50
 -14   0 -12   73.59    8.50
 -14   0 -12   48.10    6.60
  14   0  12   48.20   10.60
 -15   1  12   96.59    8.90
 -13   1  12    1.40    1.90
 -11   1  12   92.99    8.10
  -9   1  12   24.20    3.20
  -7   1  12   58.19    5.40
   5  -1 -12  346.17   29.80
  -5   1  12  359.56   26.80
   3  -1 -12  290.37   26.60
  -3   1  12  331.47   23.90
   1  -1 -12  475.75   35.50
   1  -1 -12  471.75   38.10
  -1   1  12  482.85   35.00
  -1   1  12  468.25   35.10
  -1   1  12  491.35   35.80
  -1   1  12  446.66   35.20
  -1  -1 -12  198.18   18.40
  -1  -1 -12  169.28   15.50
   1   1  12  198.78   15.00
   1   1  12  197.48   16.30
   1   1  12  218.08   15.30
  -3  -1 -12    8.20    2.50
  -3  -1 -12   21.80    6.40
   3   1  12    6.90    3.60
  -5  -1 -12   12.10    2.20
  -5  -1 -12   16.30    3.10
  -5  -1 -12   14.20    5.50
   5   1  12    7.80    3.90
  -7  -1 -12  277.07   22.80
  -7  -1 -12  290.07   21.90
   7   1  12  289.67   24.40
  -9  -1 -12    6.30    3.30
  -9  -1 -12   14.00    2.80
   9   1  12   21.40    6.20
 -11  -1 -12   70.59    8.50
 -11  -1 -12   69.19    7.20
  11   1  12   83.29   11.90
 -13  -1 -12   -1.00    3.60
  13   1  12   13.50    6.90
 -14   2  12   12.50    3.40
 -12   2  12    0.90    2.30
 -10   2  12   36.00    4.90
  -8   2  12    6.10    2.30
   6  -2 -12    2.00    5.50
  -6   2  12    7.20    1.60
  -6   2  12    7.20    2.30
   4  -2 -12  292.17   29.40
  -4   2  12  343.77   25.70
  -4   2  12  354.06   25.20
  -2   2  12    7.10    2.10
  -2   2  12    9.40    1.70
  -2   2  12   10.90    2.30
   0   2  12   36.30    4.00
   0   2  12   43.10    4.90
  -2  -2 -12  228.18   20.40
  -2  -2 -12  264.37   24.10
   2   2  12  270.87   20.90
   2   2  12  260.37   19.80
  -4  -2 -12    2.90    2.90
  -4  -2 -12    3.40    5.80
   4   2  12    3.10    2.00
   4   2  12    7.40    3.60
  -6  -2 -12  143.49   18.00
  -6  -2 -12  168.28   14.70
   6   2  12  155.68   15.50
   6   2  12  187.68   13.90
  -8  -2 -12   -3.30    2.70
   8   2  12   -1.80    4.00
   8   2  12   -5.10    2.00
 -10  -2 -12   42.30    6.90
  10   2  12   31.30    7.60
  10   2  12   44.30    5.80
 -12  -2 -12   84.39   10.20
  12   2  12   53.19   10.10
  12   2  12   71.69    8.30
 -13   3  12   -1.00    3.00
 -11   3  12  121.39   10.70
 -11   3  12  135.09   11.60
  -9   3  12   49.99    5.20
  -9   3  12   43.60    5.90
  -7   3  12   76.59    7.60
  -7   3  12   76.69    7.00
   5  -3 -12  210.08   24.50
  -5   3  12  242.68   19.10
  -5   3  12  250.07   18.50
   3  -3 -12   91.39   15.10
   3  -3 -12   78.89    8.80
  -3   3  12   96.69    8.00
  -3   3  12  101.39    8.50
   1  -3 -12  111.99   17.30
   1  -3 -12   95.19   10.30
  -1   3  12  109.69    9.60
  -1   3  12  107.99    9.00
  -1  -3 -12   15.00    3.90
  -1  -3 -12   17.60    8.20
   1   3  12   20.30    3.20
   1   3  12   14.70    3.30
  -3  -3 -12  105.89   16.90
  -3  -3 -12   79.79    9.40
   3   3  12   82.39    8.10
   3   3  12   84.59    9.30
  -5  -3 -12    0.10    3.30
  -5  -3 -12    0.20    6.10
   5   3  12    2.40    2.50
   5   3  12    4.60    3.70
  -7  -3 -12    0.60    3.30
  -7  -3 -12   -1.90    7.10
   7   3  12    2.30    3.80
   7   3  12    0.80    2.40
  -9  -3 -12   -2.90    3.50
  -9  -3 -12    1.40    8.20
   9   3  12   -2.00    2.70
   9   3  12    1.90    4.70
 -11  -3 -12    2.30    5.00
  11   3  12   15.10    4.20
  11   3  12   12.30    5.90
 -10   4  12   36.60    5.30
 -10   4  12   41.30    6.50
  -8   4  12    3.30    2.20
  -8   4  12    0.10    2.70
   6  -4 -12   23.00   11.00
  -6   4  12   41.90    5.90
  -6   4  12   38.80    4.50
   4  -4 -12   13.50    8.50
  -4   4  12   18.30    3.60
   2  -4 -12    9.20    8.60
  -2   4  12    6.50    2.60
  -2   4  12    7.50    2.90
   0  -4 -12    7.50    8.90
   0  -4 -12   -5.50    3.00
   0   4  12    1.00    2.30
   0   4  12   -0.60    2.50
  -2  -4 -12   48.20    7.60
  -2  -4 -12   48.80   13.40
   2   4  12   37.30    5.80
   2   4  12   55.29    6.30
  -4  -4 -12   -4.40    3.10
  -4  -4 -12    4.10    8.60
   4   4  12    6.10    3.50
   4   4  12    4.40    3.80
  -6  -4 -12   54.69    8.50
  -6  -4 -12   52.99   15.10
   6   4  12   75.49    8.40
   6   4  12   50.49    8.10
  -8  -4 -12    9.40    5.50
  -8  -4 -12    3.70   10.80
   8   4  12    7.80    4.30
   8   4  12    3.50    4.80
 -10  -4 -12    7.90   11.90
 -10  -4 -12   -1.80    5.10
  10   4  12    2.90    5.20
  10   4  12    5.00    4.20
   7  -5 -12    3.40   13.30
  -7   5  12    6.80    3.20
  -7   5  12   -0.40    3.20
   5  -5 -12    4.10   11.30
  -5   5  12   -0.50    2.60
  -5   5  12   -0.10    3.10
   3  -5 -12   38.00   17.80
  -3   5  12   27.90    5.00
  -3   5  12   38.50    5.60
  -3   5  12   23.60    4.50
   1  -5 -12    5.30   11.70
  -1   5  12    8.40    4.00
  -1   5  12    5.30    3.30
  -1   5  12    8.40    3.50
  -1  -5 -12   49.00   16.30
   1   5  12   72.89    8.70
   1   5  12   74.69    8.30
  -3  -5 -12    6.50    5.30
  -3  -5 -12    7.50   11.70
   3   5  12   10.50    4.40
   3   5  12   11.90    4.70
  -5  -5 -12   13.10    5.90
  -5  -5 -12    2.60   13.80
   5   5  12    8.00    4.50
   5   5  12   26.10    5.90
  -7  -5 -12   35.90    9.80
  -7  -5 -12   27.20   18.30
   7   5  12   67.09    8.90
   7   5  12   24.70    6.80
   7   5 -13   12.20    3.70
   7   5 -13   15.60    4.00
   5   5 -13   10.30    3.50
   5   5 -13   10.70    3.20
  -5  -5  13   12.10   22.40
   3   5 -13   16.50    5.20
   3   5 -13   12.10    3.70
  -3  -5  13   31.80   30.10
   1   5 -13    0.40    2.80
   1   5 -13    3.00    2.50
  -1  -5  13   -1.00   20.90
  -1   5 -13    6.40    2.90
  -1   5 -13    3.60    3.00
  -1   5 -13    6.10    4.60
  -3   5 -13    1.00    4.00
  -3   5 -13    4.90    3.30
  -3   5 -13    2.70    2.90
  -5   5 -13   29.20    5.80
  -5   5 -13   16.80    5.50
  -5   5 -13   12.00    4.30
   5  -5  13   16.20   31.00
  10   4 -13   40.00    5.90
   8   4 -13    4.00    2.20
   8   4 -13    5.10    2.90
  -8  -4  13    2.00   27.90
   6   4 -13   47.50    5.90
   6   4 -13   40.20    4.80
  -6  -4  13   37.60   31.40
   4   4 -13  154.38   13.10
   4   4 -13  154.48   12.70
  -4  -4  13  174.68   43.40
   2   4 -13   61.19    6.90
   2   4 -13   67.79    6.30
  -2  -4  13   35.10   27.00
   0   4 -13    8.00    2.40
   0   4 -13   16.60    2.80
   0   4 -13    9.10    3.00
   0  -4  13   -6.90   17.80
  -2   4 -13    8.80    3.20
  -2   4 -13   11.30    2.70
  -2   4 -13    7.40    2.60
   2  -4  13    3.10   14.30
  -4   4 -13   74.39    7.40
  -4   4 -13   76.69    8.30
  -4   4 -13   79.79    7.80
   4  -4  13   28.60   24.00
  -6   4 -13   24.90    4.40
  -6   4 -13   30.10    4.50
  -6   4 -13   24.60    5.40
  -8   4 -13    1.80    3.20
  -8   4 -13    5.10    4.30
 -10   4 -13   12.50    4.20
 -10   4 -13   11.20    5.50
  13   3 -13   13.30    4.00
  13   3 -13   23.60    9.50
  11   3 -13   67.49    6.70
   9   3 -13  111.39    9.80
  -9  -3  13  134.39   35.70
   7   3 -13   60.29    5.50
   7   3 -13   58.59    5.90
  -7  -3  13   46.50   24.10
   5   3 -13   73.69    7.10
   5   3 -13   78.69    6.60
  -5  -3  13   76.79   26.00
   3   3 -13   28.70    3.10
   3   3 -13   28.60    3.60
  -3  -3  13   13.80   19.20
   1   3 -13  585.24   43.00
   1   3 -13  566.44   42.50
  -1  -3  13  539.45   58.99
  -1   3 -13    7.70    2.00
  -1   3 -13   11.30    2.70
   1  -3  13   -9.50   13.70
  -3   3 -13   77.29    7.10
  -3   3 -13   83.49    8.00
  -5   3 -13   49.50    6.20
  -5   3 -13   54.39    5.60
  -7   3 -13   -1.70    3.00
  -7   3 -13    2.50    2.20
  -9   3 -13    7.80    3.50
  -9   3 -13    5.00    2.80
   9  -3  13    0.90    5.20
 -11   3 -13    7.80    4.70
 -11   3 -13    6.10    3.00
  11  -3  13    5.00    6.70
  12   2 -13   28.70    4.20
  10   2 -13    2.70    1.90
  10   2 -13    4.00    3.90
   8   2 -13   98.39    8.30
   6   2 -13   44.00    4.60
   4   2 -13    2.70    1.40
   2   2 -13  232.08   17.40
   2   2 -13  228.68   16.90
  -2  -2  13  210.78   17.00
   0   2 -13   27.60    2.80
   0   2 -13   27.80    3.40
   0  -2  13   22.30    4.10
   0  -2  13   24.10    2.80
  -2   2 -13  272.07   20.40
  -2   2 -13  243.08   21.40
  -2   2 -13  263.87   19.90
   2  -2  13  281.27   21.50
  -4   2 -13    0.10    1.50
  -4   2 -13    1.90    2.20
   4  -2  13   -0.90    3.40
  -6   2 -13  320.27   24.90
  -6   2 -13  318.87   24.40
   6  -2  13  320.07   26.90
  -8   2 -13  182.68   14.50
  -8   2 -13  166.78   15.10
   8  -2  13  186.28   17.50
 -10   2 -13  222.98   18.50
 -10   2 -13  212.18   18.00
  10  -2  13  258.17   22.60
 -12   2 -13   19.80    4.20
 -12   2 -13   27.60    5.20
  12  -2  13   25.90    8.30
   9   1 -13   62.99    8.90
   7   1 -13   50.79    6.90
   5   1 -13  185.08   16.70
   5   1 -13  197.58   14.70
   3   1 -13   43.30    4.10
   3   1 -13   44.50    6.10
   1   1 -13  136.29   10.80
   1   1 -13  122.89   10.20
   1   1 -13  125.29    9.80
   1   1 -13  130.39   11.90
  -1  -1  13  130.09    9.80
  -1  -1  13  123.89   11.10
  -1   1 -13   85.49    7.20
  -1   1 -13   82.49    8.40
  -1   1 -13   77.39    6.50
   1  -1  13   81.19    8.20
   1  -1  13   79.59    6.50
  -3   1 -13  176.18   13.30
  -3   1 -13  186.68   13.80
  -3   1 -13  156.68   14.90
   3  -1  13  165.78   14.80
  -5   1 -13  288.37   23.60
  -5   1 -13  291.07   23.30
   5  -1  13  370.86   25.60
  -7   1 -13   49.10    5.50
  -7   1 -13   37.30    4.50
   7  -1  13   39.10    7.40
  -9   1 -13   56.19    6.60
  -9   1 -13   52.39    5.70
   9  -1  13   58.29    9.60
 -11   1 -13  108.19   10.90
 -11   1 -13  115.49   10.40
  11  -1  13  140.19   15.90
 -13   1 -13   27.80    4.90
 -13   1 -13   37.40    6.00
  13  -1  13   21.60    7.80
 -12   0  13    0.70    1.40
 -10   0  13    3.30    1.40
   8   0 -13   -3.00    3.00
  -8   0  13    0.90    1.10
   6   0 -13    0.00    2.90
   6   0 -13    0.40    1.70
  -6   0  13   -1.10    1.20
   4   0 -13   -0.40    3.00
   4   0 -13    2.60    2.00
  -4   0  13    0.00    1.20
   2   0 -13    1.00    1.30
   2   0 -13    0.60    3.00
   2   0 -13    2.70    2.50
  -2   0  13    4.20    1.90
  -2   0  13    0.50    1.30
   0   0 -13    1.50    1.50
   0   0 -13    2.60    3.10
   0   0 -13    0.50    2.20
   0   0 -13    0.20    0.90
   0   0  13    3.20    1.50
   0   0  13    0.60    0.90
   0   0  13    1.70    2.50
  -2   0 -13   -2.70    1.00
  -2   0 -13   -0.80    3.30
  -2   0 -13   -0.60    1.70
   2   0  13   -3.30    2.50
   2   0  13   -0.80    2.70
  -4   0 -13    3.00    2.00
  -4   0 -13   -2.50    3.30
  -4   0 -13   -1.00    1.30
   4   0  13    3.00    3.30
   4   0  13    4.80    3.30
  -6   0 -13   -1.60    1.50
  -6   0 -13    1.30    2.10
   6   0  13    1.10    3.00
  -8   0 -13    1.50    2.10
  -8   0 -13    0.00    1.80
   8   0  13    4.60    3.80
 -10   0 -13    0.50    2.00
 -10   0 -13   -3.40    2.30
  10   0  13    3.50    4.00
 -12   0 -13    1.00    2.20
 -12   0 -13    0.40    3.70
  12   0  13   -0.60    5.00
 -14   0 -13    5.40    4.50
 -14   0 -13    6.80    3.30
  14   0  13   -1.60    6.10
 -15   1  13    7.10    2.70
 -13   1  13   55.49    6.00
 -11   1  13  273.27   21.10
  -9   1  13   50.29    5.00
  -7   1  13   46.90    4.70
   5  -1 -13  217.88   19.80
  -5   1  13  201.58   16.10
   3  -1 -13   46.50    8.30
  -3   1  13   39.80    4.40
   1  -1 -13  110.59    9.70
   1  -1 -13  117.39   13.30
  -1   1  13  109.39    9.50
  -1   1  13  117.29    9.20
  -1   1  13  119.89    9.10
  -1   1  13  130.09   10.10
  -1  -1 -13   76.09    7.40
  -1  -1 -13   73.09   10.30
   1   1  13   85.89    6.90
   1   1  13   87.49    8.40
  -3  -1 -13  163.28   16.30
  -3  -1 -13  156.88   13.20
   3   1  13  155.08   14.30
  -5  -1 -13  260.37   21.50
  -5  -1 -13  280.17   24.50
  -5  -1 -13  262.37   20.80
   5   1  13  307.27   23.50
  -7  -1 -13   42.50    4.50
  -7  -1 -13   45.40    5.90
   7   1  13   28.40    6.50
  -9  -1 -13   48.50    5.20
  -9  -1 -13   48.40    6.50
   9   1  13   41.20    8.00
 -11  -1 -13  117.89    9.70
 -11  -1 -13  103.09   11.30
  11   1  13   91.49   13.70
 -13  -1 -13   24.40    5.80
  13   1  13   22.80    8.00
 -14   2  13   31.90    5.00
 -12   2  13   26.80    4.20
 -10   2  13    1.70    2.00
  -8   2  13  112.09    9.80
   6  -2 -13   48.20   10.30
  -6   2  13   50.99    5.50
  -6   2  13   61.19    5.00
   4  -2 -13    9.00    5.30
  -4   2  13    0.40    1.80
  -4   2  13    0.60    1.20
   2  -2 -13  177.58   19.80
   2  -2 -13  175.98   15.90
  -2   2  13  211.48   15.30
  -2   2  13  215.38   15.90
   0  -2 -13   18.70    4.10
   0  -2 -13   30.20    8.20
   0   2  13   25.80    3.20
   0   2  13   27.90    4.10
  -2  -2 -13  237.28   20.20
  -2  -2 -13  256.07   23.80
   2   2  13  236.18   20.50
   2   2  13  267.87   19.50
  -4  -2 -13   -3.50    2.40
  -4  -2 -13   -4.20    5.50
   4   2  13    4.80    3.60
   4   2  13    2.20    2.10
  -6  -2 -13  280.17   27.10
  -6  -2 -13  271.37   23.10
   6   2  13  290.47   24.40
   6   2  13  295.77   22.60
  -8  -2 -13  149.79   17.80
  -8  -2 -13  130.79   13.50
   8   2  13  161.38   15.30
   8   2  13  146.39   12.90
 -10  -2 -13  191.48   17.70
  10   2  13  194.78   16.60
  10   2  13  193.98   19.10
 -12  -2 -13   25.50    6.10
  12   2  13   16.10    7.00
  12   2  13   21.40    5.10
 -13   3  13   18.00    4.30
 -11   3  13   75.89    7.00
 -11   3  13   71.39    8.20
  -9   3  13  146.39   12.40
  -9   3  13  139.59   11.80
  -7   3  13   67.99    6.50
  -7   3  13   72.09    7.20
   5  -3 -13   73.79   14.30
  -5   3  13   85.79    7.20
  -5   3  13   80.79    7.80
   3  -3 -13   25.80    9.30
  -3   3  13   26.10    3.40
  -3   3  13   28.90    4.20
   1  -3 -13  530.75   43.80
   1  -3 -13  443.76   38.00
  -1   3  13  505.75   37.40
  -1   3  13  502.05   37.80
  -1  -3 -13   10.70    7.70
  -1  -3 -13   13.30    4.00
   1   3  13    5.60    2.20
   1   3  13    8.50    2.90
  -3  -3 -13   86.49   15.40
  -3  -3 -13   77.89    8.90
   3   3  13   66.49    8.40
   3   3  13   78.19    7.90
  -5  -3 -13   46.60   11.60
  -5  -3 -13   38.90    6.50
   5   3  13   50.19    6.20
   5   3  13   40.70    7.00
  -7  -3 -13    3.30    7.10
  -7  -3 -13    0.80    3.20
   7   3  13    0.40    3.90
   7   3  13    2.50    2.80
  -9  -3 -13   -0.80    3.50
  -9  -3 -13    1.00    8.00
   9   3  13    3.10    5.00
   9   3  13    0.80    3.10
 -11  -3 -13    3.10    4.00
 -11  -3 -13    9.30   10.70
  11   3  13    3.90    5.50
  11   3  13    4.00    3.60
 -10   4  13   29.70    5.90
 -10   4  13   43.40    5.30
   8  -4 -13   -6.90   11.80
  -8   4  13    2.30    2.40
  -8   4  13    6.60    3.20
   6  -4 -13   41.40   13.80
  -6   4  13   56.09    6.80
  -6   4  13   48.40    5.50
   4  -4 -13  158.08   23.50
  -4   4  13  137.39   12.00
  -4   4  13  142.89   12.70
   2  -4 -13   60.29    7.90
   2  -4 -13   67.09   14.90
  -2   4  13   62.89    6.60
  -2   4  13   57.89    7.00
   0  -4 -13    6.20    9.50
   0  -4 -13   -0.40    3.50
   0   4  13   11.00    3.30
   0   4  13   13.90    3.10
  -2  -4 -13    2.70    4.20
  -2  -4 -13   15.10   10.60
   2   4  13    4.00    2.80
   2   4  13    7.20    3.40
  -4  -4 -13   64.69    9.40
  -4  -4 -13   52.29   15.80
   4   4  13   63.79    7.50
   4   4  13   38.10    6.80
  -6  -4 -13   16.70   11.80
  -6  -4 -13   25.00    5.90
   6   4  13   29.60    6.30
   6   4  13   28.80    5.40
  -8  -4 -13    6.50    4.70
  -8  -4 -13    5.10   10.40
   8   4  13    0.00    4.60
   8   4  13    3.20    4.20
 -10  -4 -13   18.40    6.00
 -10  -4 -13   18.00   16.60
  10   4  13   10.40    4.70
  10   4  13   10.00    6.70
   7  -5 -13   -4.20   15.40
  -7   5  13    5.90    3.70
  -7   5  13   15.30    3.60
   5  -5 -13   12.80   14.30
  -5   5  13    8.80    3.10
  -5   5  13   10.60    3.90
   3  -5 -13    7.30   15.80
  -3   5  13   14.10    4.70
  -3   5  13   19.60    4.10
  -3   5  13   14.70    4.10
   1  -5 -13   -0.70   10.00
  -1   5  13    3.70    2.90
  -1   5  13    4.30    3.80
  -1   5  13   -0.10    2.90
  -1  -5 -13   16.00   13.00
   1   5  13    6.40    3.40
   1   5  13   10.10    3.70
  -3  -5 -13   16.10    6.40
  -3  -5 -13   -5.20   12.20
   3   5  13    4.30    4.30
   3   5  13    2.60    3.50
  -5  -5 -13   13.20    6.40
  -5  -5 -13   12.20   14.20
   5   5  13   12.40    5.00
   5   5  13   11.90    5.10
  -7  -5 -13   10.80   15.70
   7   5 -14   33.40    5.00
  -7  -5  14   55.89   33.00
   5   5 -14    1.60    2.80
   3   5 -14   22.60    4.50
   3   5 -14   26.80    4.80
   1   5 -14    9.00    2.90
   1   5 -14   10.70    5.20
  -1  -5  14    6.40   24.30
  -1   5 -14   -0.60    2.90
  -1   5 -14   -5.20    3.50
  -1   5 -14    7.00    3.10
  -3   5 -14    3.30    4.00
  -3   5 -14    1.90    2.90
  -3   5 -14    7.20    3.30
   3  -5  14    9.10   28.10
  -5   5 -14    6.20    3.60
  -5   5 -14    0.70    3.20
  -5   5 -14    3.30    5.10
  10   4 -14    1.80    3.40
 -10  -4  14    7.90   31.00
   8   4 -14   29.30    4.50
   8   4 -14   36.80    4.70
  -8  -4  14   34.20   32.00
   6   4 -14    0.50    2.00
   6   4 -14    1.00    2.70
  -6  -4  14    0.40   26.20
   4   4 -14    3.40    1.80
   4   4 -14    3.90    2.30
  -4  -4  14  -17.40   17.70
   2   4 -14   42.20    5.10
   2   4 -14   34.60    4.40
  -2  -4  14   24.30   20.70
   0   4 -14  158.98   12.00
   0   4 -14  144.49   12.90
   0   4 -14  143.69   12.10
   0  -4  14   78.69   28.00
  -2   4 -14    1.70    3.50
  -2   4 -14   -0.70    2.00
  -2   4 -14    0.80    2.10
   2  -4  14   -4.80   16.10
  -4   4 -14    3.50    2.70
  -4   4 -14    0.80    3.40
  -4   4 -14    4.70    2.50
  -6   4 -14    0.30    2.60
  -6   4 -14    1.50    2.60
  -6   4 -14    2.70    3.90
  -8   4 -14   11.00    5.00
  -8   4 -14   13.20    3.80
  10  -4  14    4.50    6.40
  13   3 -14   21.90    8.70
  13   3 -14   17.10    4.20
  11   3 -14    0.60    2.10
   9   3 -14    3.40    2.10
   7   3 -14   51.19    5.70
  -7  -3  14   54.19   24.70
   5   3 -14   31.80    4.50
   5   3 -14   42.00    3.90
  -5  -3  14   55.79   23.40
   3   3 -14   10.10    1.90
   3   3 -14   11.90    2.50
  -3  -3  14    2.60   14.30
   1   3 -14  120.29   10.50
   1   3 -14  123.09    9.80
  -1  -3  14  118.09   29.90
  -1   3 -14   31.40    3.80
  -1   3 -14   44.00    4.80
   1  -3  14   29.50    5.40
   1  -3  14   13.00   16.90
  -3   3 -14   25.50    4.30
  -3   3 -14   25.30    3.40
  -5   3 -14  206.48   16.60
  -5   3 -14  210.88   17.40
  -7   3 -14   35.50    5.50
  -7   3 -14   23.50    3.90
   7  -3  14   18.90    7.00
  -9   3 -14   45.80    5.90
  -9   3 -14   50.19    6.70
   9  -3  14   49.60   10.10
 -11   3 -14   11.50    3.70
 -11   3 -14   10.40    5.00
  11  -3  14   21.10    9.00
  12   2 -14   90.39   13.80
  12   2 -14   71.79    7.20
  10   2 -14   32.00    4.00
  10   2 -14   39.20    7.40
   8   2 -14  164.28   13.10
   8   2 -14  164.28   16.10
   6   2 -14    5.60    1.80
   4   2 -14   62.49    5.80
   2   2 -14  357.96   27.10
   2   2 -14  354.46   26.60
   0   2 -14    5.50    1.90
   0   2 -14    6.40    3.20
   0   2 -14    3.60    1.30
   0  -2  14    2.40    2.50
   0  -2  14    2.40    1.40
  -2   2 -14   49.80    5.30
  -2   2 -14   52.49    4.70
  -2   2 -14   54.39    7.50
   2  -2  14   47.10    6.60
  -4   2 -14  342.87   26.70
  -4   2 -14  312.87   27.70
  -4   2 -14  362.86   26.20
   4  -2  14  375.36   28.30
  -6   2 -14   84.59    7.50
  -6   2 -14   77.39    8.10
   6  -2  14   95.29   11.10
  -8   2 -14   23.00    4.40
  -8   2 -14   26.90    3.80
   8  -2  14   25.00    6.70
 -10   2 -14   38.60    5.90
 -10   2 -14   44.10    5.40
  10  -2  14   35.80    8.70
 -12   2 -14    9.20    3.40
 -12   2 -14   -2.30    3.70
  12  -2  14    5.60    6.00
   9   1 -14  137.39   13.50
   7   1 -14    5.80    3.50
   5   1 -14  235.38   17.80
   5   1 -14  231.08   19.90
   3   1 -14  109.89    8.60
   3   1 -14  100.79   10.50
   1   1 -14  552.94   41.60
   1   1 -14  533.15   42.40
   1   1 -14  564.34   43.60
   1   1 -14  582.54   42.10
  -1  -1  14  567.14   41.60
  -1  -1  14  578.44   42.80
  -1   1 -14   19.70    4.40
  -1   1 -14   15.90    2.80
  -1   1 -14   19.70    4.30
  -1   1 -14   16.10    2.10
   1  -1  14   20.40    3.90
  -3   1 -14  105.19    9.00
  -3   1 -14  105.39    8.50
  -3   1 -14   99.19   10.50
   3  -1  14  111.99   10.60
  -5   1 -14  332.17   26.00
  -5   1 -14  332.47   25.60
   5  -1  14  352.06   27.80
  -7   1 -14  168.78   13.70
  -7   1 -14  185.28   14.40
   7  -1  14  152.38   16.10
  -9   1 -14   -4.10    2.20
  -9   1 -14    5.30    2.40
   9  -1  14    3.30    4.20
 -11   1 -14   -1.50    2.10
 -11   1 -14    0.00    3.60
  11  -1  14   -2.00    4.60
 -13   1 -14    6.30    4.00
 -13   1 -14   12.50    3.50
  13  -1  14    4.80    6.10
 -12   0  14   12.00    2.30
 -10   0  14  246.58   18.80
   8   0 -14    2.30    3.40
  -8   0  14    2.60    1.40
   6   0 -14  409.56   31.70
   6   0 -14  410.56   33.80
  -6   0  14  435.26   31.40
   4   0 -14  843.02   62.09
   4   0 -14  734.53   60.29
  -4   0  14  844.02   59.89
   2   0 -14 1598.74  118.19
   2   0 -14 1465.25  116.79
   2   0 -14 1540.85  116.19
  -2   0  14 1707.53  116.59
  -2   0  14 1571.14  116.09
   0   0 -14 3046.00  211.88
   0   0 -14 2826.82  209.88
   0   0 -14 2609.14  210.68
   0   0 -14 2852.21  209.48
   0   0  14 2922.31  209.48
   0   0  14 2863.81  210.78
  -2   0 -14   81.69    6.80
  -2   0 -14   80.79    9.70
  -2   0 -14   78.69    7.40
   2   0  14   88.29    9.50
  -4   0 -14 1086.29   82.19
  -4   0 -14 1082.69   84.09
  -4   0 -14 1132.79   81.79
   4   0  14 1122.49   83.59
  -6   0 -14   55.59    6.10
  -6   0 -14   44.10    4.90
   6   0  14   53.39    8.10
  -8   0 -14  335.67   27.00
  -8   0 -14  379.96   27.80
   8   0  14  344.97   29.80
 -10   0 -14  154.08   13.70
 -10   0 -14  146.79   12.90
  10   0  14  182.68   16.90
 -12   0 -14   36.80    6.10
 -12   0 -14   31.30    4.70
  12   0  14   38.30    9.20
 -14   0 -14   45.20    7.80
 -14   0 -14   66.89    7.00
  14   0  14   56.99   11.70
 -15   1  14    3.10    2.40
 -13   1  14    4.90    2.30
 -11   1  14   17.50    3.10
  -9   1  14  156.78   12.60
   7  -1 -14    3.80    5.00
  -7   1  14    2.70    1.70
   5  -1 -14  225.88   21.70
  -5   1  14  238.58   18.10
   3  -1 -14   92.89   12.30
  -3   1  14  112.19    8.90
   1  -1 -14  517.75   40.50
   1  -1 -14  544.45   43.60
  -1   1  14  505.45   40.30
  -1   1  14  561.24   40.00
  -1   1  14  570.04   41.00
  -1   1  14  544.15   40.10
  -1  -1 -14   12.60    2.90
  -1  -1 -14   14.40    5.60
   1   1  14   17.40    2.50
   1   1  14   26.50    4.50
  -3  -1 -14   94.89    9.30
  -3  -1 -14  105.29   12.60
   3   1  14  111.59   10.70
  -5  -1 -14  306.27   24.30
  -5  -1 -14  299.67   23.50
  -5  -1 -14  306.97   27.30
   5   1  14  339.17   26.20
  -7  -1 -14  159.38   12.80
  -7  -1 -14  156.88   13.80
   7   1  14  161.48   15.70
  -9  -1 -14   -3.30    2.90
  -9  -1 -14    5.00    2.20
   9   1  14   -0.50    4.20
 -11  -1 -14    4.60    2.60
 -11  -1 -14    8.40    3.80
  11   1  14    1.50    5.40
 -13  -1 -14    6.40    4.20
  13   1  14    5.30    6.40
 -14   2  14   14.50    3.50
 -12   2  14   75.99    7.90
 -10   2  14   59.49    6.70
  -8   2  14  192.28   15.50
   6  -2 -14    6.50    6.40
  -6   2  14    5.20    2.30
   4  -2 -14   68.59   12.20
  -4   2  14   60.29    5.80
  -4   2  14   56.49    5.20
   2  -2 -14  311.57   25.70
   2  -2 -14  326.27   30.10
  -2   2  14  341.37   25.70
  -2   2  14  341.57   25.00
   0  -2 -14    1.50    5.10
   0  -2 -14    2.70    2.50
   0   2  14    4.60    2.50
   0   2  14    3.50    1.60
  -2  -2 -14   59.49   10.50
  -2  -2 -14   45.30    5.90
   2   2  14   53.89    6.70
   2   2  14   35.50    4.70
  -4  -2 -14  298.17   29.10
  -4  -2 -14  290.17   25.30
   4   2  14  355.36   24.90
   4   2  14  325.37   26.40
  -6  -2 -14   77.69    9.20
  -6  -2 -14   91.39   14.40
   6   2  14   55.49    9.00
   6   2  14   87.99    7.90
  -8  -2 -14   30.60   10.00
  -8  -2 -14   23.30    5.00
   8   2  14   16.30    5.80
   8   2  14   27.00    4.50
 -10  -2 -14   30.90    6.20
  10   2  14   14.50    6.30
  10   2  14   32.80    5.00
 -12  -2 -14    4.50    4.50
  12   2  14    5.00    3.70
  12   2  14   -0.40    5.40
 -13   3  14   16.50    4.20
 -11   3  14    0.50    2.40
 -11   3  14    3.10    2.50
  -9   3  14    1.00    1.90
  -9   3  14    2.20    2.40
   7  -3 -14   49.20   12.50
  -7   3  14   57.99    5.80
  -7   3  14   64.79    6.70
   5  -3 -14   29.60    9.60
  -5   3  14   49.70    4.70
  -5   3  14   39.50    5.20
   3  -3 -14    6.00    7.40
  -3   3  14    7.00    2.10
  -3   3  14   11.00    3.00
   1  -3 -14  186.18   19.10
   1  -3 -14  104.39   12.00
  -1   3  14  116.69   10.30
  -1   3  14  121.89   11.00
  -1  -3 -14   26.60   10.00
  -1  -3 -14   31.10    5.20
   1   3  14   26.80    4.70
   1   3  14   32.40    4.20
  -3  -3 -14   24.00    5.10
  -3  -3 -14   28.70    9.70
   3   3  14   17.30    3.60
   3   3  14   19.50    4.50
  -5  -3 -14  138.29   15.70
  -5  -3 -14  163.08   20.80
   5   3  14  184.58   15.90
   5   3  14  179.78   14.50
  -7  -3 -14   24.20    9.80
  -7  -3 -14   27.20    5.80
   7   3  14   21.10    4.30
   7   3  14   24.90    6.20
  -9  -3 -14   22.20    6.00
  -9  -3 -14   22.70   10.30
   9   3  14   22.30    6.60
   9   3  14   41.50    5.50
 -11  -3 -14    5.00    4.60
  11   3  14    3.40    3.40
  11   3  14    5.10    6.10
 -10   4  14    1.30    3.10
 -10   4  14    2.10    2.70
   8  -4 -14   27.40   13.40
  -8   4  14   30.50    5.40
  -8   4  14   31.50    4.60
   6  -4 -14    1.40    9.30
  -6   4  14    3.70    2.80
  -6   4  14   -3.30    1.90
   4  -4 -14   12.50    9.80
  -4   4  14    3.60    2.10
  -4   4  14    7.90    2.90
   2  -4 -14   36.70   12.40
   2  -4 -14   33.80    6.00
  -2   4  14   38.70    4.70
  -2   4  14   38.70    5.30
   0  -4 -14  116.69   21.30
   0  -4 -14  125.59   12.60
   0   4  14  110.19   10.60
   0   4  14  116.89   11.00
  -2  -4 -14    4.20    4.30
  -2  -4 -14   -5.70    7.40
   2   4  14    3.90    2.80
   2   4  14    0.30    3.10
  -4  -4 -14    5.10    4.40
  -4  -4 -14    6.40    9.90
   4   4  14   -0.10    3.20
   4   4  14    6.80    3.70
  -6  -4 -14   -1.00    8.60
  -6  -4 -14    1.70    4.20
   6   4  14   -1.50    3.80
   6   4  14    2.40    3.50
  -8  -4 -14    5.80    5.10
  -8  -4 -14    9.00   12.00
   8   4  14   11.00    4.60
   8   4  14    2.00    4.90
 -10  -4 -14    7.20   12.90
   7  -5 -14   23.50   19.40
  -7   5  14   49.00    6.90
  -7   5  14   40.70    5.80
   5  -5 -14   -2.70   10.40
  -5   5  14   -1.10    2.90
  -5   5  14   -1.40    2.60
   3  -5 -14   19.50   13.50
  -3   5  14   21.40    4.40
  -3   5  14   25.30    5.60
  -3   5  14   24.90    5.20
   1  -5 -14    9.20   11.80
  -1   5  14   12.40    3.90
  -1   5  14   15.90    4.30
  -1  -5 -14    1.90   11.20
   1   5  14    5.40    3.50
   1   5  14    3.40    3.50
  -3  -5 -14    3.90    5.30
  -3  -5 -14    3.30   11.60
   3   5  14   10.70    4.60
   3   5  14    0.90    3.40
  -5  -5 -14    3.10    5.10
  -5  -5 -14    3.40   13.00
   5   5  14   -1.20    4.20
   5   5  14    4.80    4.20
   7   5 -15    5.10    3.50
   5   5 -15    0.90    2.80
   5   5 -15    3.50    3.00
  -5  -5  15   10.00   21.30
   3   5 -15    3.80    2.30
   3   5 -15    1.20    4.00
  -3  -5  15    7.20   28.00
   1   5 -15   -0.10    2.60
   1   5 -15    0.00    3.40
  -1  -5  15  -10.10   21.90
  -1   5 -15    6.20    4.00
  -1   5 -15    1.90    2.80
   1  -5  15   -5.50   25.10
  -3   5 -15   29.40    4.70
  -3   5 -15   14.60    4.40
  -3   5 -15   13.20    5.10
  -5   5 -15    1.90    3.60
  -5   5 -15    3.00    3.00
  10   4 -15   -1.10    3.00
   8   4 -15    7.40    2.90
   8   4 -15    4.00    2.80
  -8  -4  15    7.70   25.50
   6   4 -15   28.50    5.00
   6   4 -15   25.00    3.70
  -6  -4  15   44.90   32.60
   4   4 -15    7.50    2.30
   4   4 -15    6.60    3.20
  -4  -4  15   -8.70   17.10
   2   4 -15   50.59    5.70
   2   4 -15   40.60    4.80
  -2  -4  15   19.30   20.50
   0   4 -15  129.69   12.80
   0   4 -15  152.28   11.70
   0  -4  15   81.79   31.80
  -2   4 -15   11.20    2.80
  -2   4 -15    8.10    3.40
   2  -4  15   -3.70   16.30
  -4   4 -15   59.59    8.00
  -4   4 -15   58.09    6.60
  -6   4 -15   26.80    6.70
  -6   4 -15   28.80    4.70
  -8   4 -15  110.79   10.50
  -8   4 -15  102.49   12.40
   8  -4  15  107.49   15.80
  13   3 -15    4.40    6.90
  13   3 -15    0.40    3.00
  11   3 -15    4.60    2.50
   9   3 -15    1.00    2.00
   7   3 -15    0.30    1.90
   5   3 -15   17.90    3.00
   5   3 -15   12.10    2.10
  -5  -3  15    7.50   17.10
   3   3 -15   50.59    4.80
   3   3 -15   54.19    5.80
  -3  -3  15   59.69   23.50
   1   3 -15   54.39    6.10
   1   3 -15   59.29    5.40
  -1  -3  15   49.50   23.40
  -1   3 -15    1.30    1.70
  -1   3 -15    6.80    2.60
   1  -3  15    4.10    3.60
  -3   3 -15    1.30    3.60
  -3   3 -15   -0.50    2.30
  -3   3 -15    0.70    1.80
   3  -3  15   -0.30    3.90
  -5   3 -15  253.17   19.70
  -5   3 -15  245.88   20.80
   5  -3  15  258.77   22.50
  -7   3 -15   54.29    7.40
  -7   3 -15   55.89    6.30
   7  -3  15   63.69   10.20
  -9   3 -15   89.79    9.60
  -9   3 -15   76.69    8.40
   9  -3  15   92.49   14.00
 -11   3 -15    5.20    3.50
 -11   3 -15    8.20    4.80
  11  -3  15    4.90    6.90
  12   2 -15  182.88   20.00
  12   2 -15  194.38   15.40
  10   2 -15    2.30    3.80
  10   2 -15    4.00    1.80
   8   2 -15  377.16   29.40
   8   2 -15  399.76   32.40
   6   2 -15  264.17   22.20
   6   2 -15  244.28   19.60
   4   2 -15   94.19   10.30
   4   2 -15  100.29    8.30
   2   2 -15  610.84   47.20
   2   2 -15  610.94   45.30
   2   2 -15  596.94   44.90
   0   2 -15   70.79    8.20
   0   2 -15   60.09    6.50
   0   2 -15   67.79    5.90
   0  -2  15   68.39    7.70
   0  -2  15   75.59    6.00
  -2   2 -15  225.58   17.60
  -2   2 -15  224.08   19.20
  -2   2 -15  227.48   17.10
   2  -2  15  202.38   18.60
  -4   2 -15    6.90    2.70
  -4   2 -15   10.70    2.20
  -4   2 -15   10.80    4.20
   4  -2  15    9.30    4.10
  -6   2 -15   83.99    8.20
  -6   2 -15   77.59    7.30
   6  -2  15   78.99   10.50
  -8   2 -15    3.20    3.30
  -8   2 -15    6.00    2.50
   8  -2  15    0.80    4.40
 -10   2 -15   24.90    4.80
 -10   2 -15   24.50    4.10
  10  -2  15   14.10    6.60
 -12   2 -15   34.60    5.10
 -12   2 -15   28.30    5.70
  12  -2  15   22.30    8.30
   9   1 -15   63.09    9.20
   7   1 -15  264.37   22.60
   5   1 -15   21.20    5.00
   5   1 -15   14.70    2.30
   3   1 -15  267.57   22.30
   3   1 -15  263.77   20.30
   1   1 -15  298.07   23.40
   1   1 -15  313.77   23.90
   1   1 -15  312.67   25.70
   1   1 -15  329.37   24.50
  -1  -1  15  313.67   24.80
  -1  -1  15  321.57   23.40
  -1   1 -15  347.27   24.50
  -1   1 -15  305.57   23.90
  -1   1 -15  330.77   26.10
   1  -1  15  287.77   25.30
  -3   1 -15    6.60    1.70
  -3   1 -15    7.70    3.90
  -3   1 -15    6.90    2.30
   3  -1  15   11.50    4.00
  -5   1 -15  159.28   13.40
  -5   1 -15  161.08   12.90
   5  -1  15  168.18   15.30
  -7   1 -15   11.30    2.60
  -7   1 -15   13.60    3.30
   7  -1  15   19.80    6.00
  -9   1 -15   31.20    5.20
  -9   1 -15   27.50    4.20
   9  -1  15   33.50    8.00
 -11   1 -15   72.49    7.70
 -11   1 -15   73.99    8.90
  11  -1  15   66.39   11.30
 -13   1 -15    3.80    3.00
 -13   1 -15    0.50    3.70
  13  -1  15    3.30    6.10
 -12   0  15    1.10    1.80
 -10   0  15    4.70    1.60
   8   0 -15    0.40    3.60
  -8   0  15   -0.10    1.30
   6   0 -15   -1.90    2.10
   6   0 -15    0.80    3.40
  -6   0  15    2.10    1.30
   4   0 -15    1.30    3.40
   4   0 -15    2.70    2.50
  -4   0  15    1.80    1.50
   2   0 -15    2.80    3.40
   2   0 -15   -0.10    1.50
   2   0 -15   -1.20    2.40
  -2   0  15    0.00    1.30
  -2   0  15    2.60    2.00
   0   0 -15    1.90    1.20
   0   0 -15    2.50    1.80
   0   0 -15    2.60    3.80
   0   0  15    2.40    2.80
   0   0  15    2.00    1.10
  -2   0 -15   -2.10    1.10
  -2   0 -15   -2.00    3.20
  -2   0 -15   -2.70    1.50
   2   0  15   -0.80    3.20
  -4   0 -15    1.60    1.50
  -4   0 -15    1.30    2.00
  -4   0 -15   -0.40    3.50
   4   0  15    0.10    3.30
  -6   0 -15    3.20    1.90
  -6   0 -15   -0.70    2.20
   6   0  15    4.30    4.20
  -8   0 -15   -0.10    2.60
  -8   0 -15    3.40    2.00
   8   0  15    2.90    4.00
 -10   0 -15    1.20    2.40
 -10   0 -15    0.90    3.30
  10   0  15    0.20    4.40
 -12   0 -15   -3.50    3.50
 -12   0 -15   -3.80    2.40
  12   0  15    1.50    5.40
 -14   0 -15    0.60    3.10
 -14   0 -15    5.10    4.70
  14   0  15   10.40    7.40
 -15   1  15    1.00    2.40
 -13   1  15   75.09    7.10
 -11   1  15   57.49    5.80
  -9   1  15   53.89    5.40
   7  -1 -15  301.87   26.30
  -7   1  15  282.67   22.20
   5  -1 -15   10.80    6.00
   3  -1 -15  236.48   22.70
  -3   1  15  256.67   19.30
   1  -1 -15  280.67   26.30
   1  -1 -15  263.87   22.80
  -1   1  15  302.67   22.40
  -1   1  15  321.77   23.40
  -1   1  15  310.07   22.30
  -1  -1 -15  294.17   27.50
  -1  -1 -15  301.17   24.50
   1   1  15  329.67   25.50
   1   1  15  338.17   24.10
  -3  -1 -15   10.10    2.80
  -3  -1 -15   19.50    6.70
   3   1  15    6.20    3.90
  -5  -1 -15  150.38   11.90
  -5  -1 -15  154.08   16.20
  -5  -1 -15  132.39   12.70
   5   1  15  161.48   14.80
  -7  -1 -15    8.10    3.50
  -7  -1 -15    9.70    2.50
   7   1  15   11.80    5.30
  -9  -1 -15   23.70    4.70
  -9  -1 -15   18.50    3.30
   9   1  15   29.00    7.00
 -11  -1 -15   50.49    6.00
 -11  -1 -15   70.59    8.10
  11   1  15   39.00    9.20
 -13  -1 -15    2.80    4.20
  13   1  15    2.30    6.30
 -14   2  15    1.00    2.40
 -12   2  15  211.78   17.30
 -10   2  15    5.00    2.60
  -8   2  15  433.36   33.10
   6  -2 -15  249.38   24.70
  -6   2  15  255.57   19.90
   4  -2 -15  111.39   15.80
  -4   2  15  101.59    9.10
  -4   2  15  107.29    8.60
   2  -2 -15  600.94   46.60
   2  -2 -15  520.05   41.60
  -2   2  15  544.85   41.60
  -2   2  15  540.95   40.90
   0  -2 -15   53.39    6.80
   0  -2 -15   76.59   12.80
   0   2  15   60.59    5.60
   0   2  15   55.59    6.60
  -2  -2 -15  180.28   16.50
  -2  -2 -15  201.88   20.70
   2   2  15  217.08   15.90
   2   2  15  189.88   17.00
  -4  -2 -15    3.80    5.80
  -4  -2 -15   14.70    3.70
   4   2  15    7.00    2.60
   4   2  15   10.40    4.10
  -6  -2 -15   86.39   14.00
  -6  -2 -15   78.99    8.80
   6   2  15   43.10    8.30
   6   2  15   79.59    7.70
  -8  -2 -15    3.70    3.70
  -8  -2 -15    0.70    6.70
   8   2  15    2.20    4.50
   8   2  15    1.60    2.50
 -10  -2 -15   13.40    4.50
  10   2  15    8.80    3.70
  10   2  15   16.70    6.30
 -12  -2 -15   40.20    7.30
  12   2  15   23.80    5.20
  12   2  15   16.70    7.30
 -13   3  15    6.00    3.40
 -11   3  15    8.90    3.20
  -9   3  15   -2.50    2.20
  -9   3  15   -1.50    1.70
   7  -3 -15    2.00    8.50
  -7   3  15    6.40    2.40
  -7   3  15    4.00    1.90
   5  -3 -15   12.30    8.50
  -5   3  15   17.00    2.60
  -5   3  15   11.80    3.10
   3  -3 -15   79.19   14.20
   3  -3 -15   46.70    6.50
  -3   3  15   56.89    6.40
  -3   3  15   53.19    5.50
   1  -3 -15   39.20    6.30
   1  -3 -15   62.89   13.10
  -1   3  15   46.50    5.10
  -1   3  15   51.89    6.00
  -1  -3 -15    2.80    3.10
  -1  -3 -15    2.10    6.80
   1   3  15    5.10    2.50
   1   3  15    2.90    2.70
  -3  -3 -15   -3.20    5.90
  -3  -3 -15    2.60    3.30
   3   3  15   -3.60    2.10
   3   3  15    1.50    2.90
  -5  -3 -15  187.98   23.50
  -5  -3 -15  186.48   17.80
   5   3  15  203.28   18.40
   5   3  15  219.78   17.10
  -7  -3 -15   34.40   11.10
  -7  -3 -15   43.10    8.00
   7   3  15   46.60    7.70
   7   3  15   37.60    5.70
  -9  -3 -15   65.99   15.20
  -9  -3 -15   54.39    9.10
   9   3  15   42.80    9.10
   9   3  15   56.09    7.30
 -11  -3 -15    6.50    4.80
  11   3  15    9.70    6.20
  11   3  15    6.80    3.90
 -10   4  15    0.60    2.60
 -10   4  15   -0.80    3.00
   8  -4 -15    9.90   11.40
  -8   4  15    3.80    2.70
  -8   4  15    7.00    3.50
   6  -4 -15   22.10   11.90
  -6   4  15   24.40    4.80
  -6   4  15   28.80    4.20
   4  -4 -15    4.40    8.90
  -4   4  15    6.80    2.60
  -4   4  15    6.60    2.90
   2  -4 -15   31.90    6.80
   2  -4 -15   44.70   13.90
  -2   4  15   44.50    5.60
  -2   4  15   46.40    6.10
   0  -4 -15  145.99   22.60
   0  -4 -15  134.69   13.80
   0   4  15  131.29   11.60
   0   4  15  115.39   11.90
  -2  -4 -15    0.90    4.00
  -2  -4 -15    2.70   10.10
   2   4  15    9.80    3.30
   2   4  15    3.80    3.40
  -4  -4 -15   42.10    7.80
  -4  -4 -15   38.20   13.40
   4   4  15   35.60    6.00
   4   4  15   35.20    6.40
  -6  -4 -15   20.40   12.40
  -6  -4 -15   22.80    6.50
   6   4  15   25.00    6.20
   6   4  15   30.80    6.10
  -8  -4 -15   86.09   11.60
  -8  -4 -15   86.29   19.80
   8   4  15   99.69   10.80
   8   4  15   72.59   11.70
   7  -5 -15   18.00   19.00
  -7   5  15   13.00    3.50
  -7   5  15    9.60    4.20
   5  -5 -15    6.40   12.70
  -5   5  15   -1.90    3.10
  -5   5  15   -0.30    2.50
   3  -5 -15   -5.40   10.00
  -3   5  15    0.90    2.90
  -3   5  15    2.80    3.40
  -3   5  15    4.20    3.60
   1  -5 -15    2.00   11.40
  -1   5  15    2.00    3.20
  -1   5  15    2.10    3.20
  -1  -5 -15    0.50    5.10
  -1  -5 -15   -0.50   12.90
   1   5  15    2.20    3.60
   1   5  15   10.20    4.10
  -3  -5 -15   14.90   12.90
  -3  -5 -15   16.60    6.80
   3   5  15    2.80    3.80
   3   5  15    9.90    4.90
  -5  -5 -15   -5.60   13.90
  -5  -5 -15    0.00    5.80
   5   5  15    3.80    4.30
   5   5  15   -1.10    4.40
  -7  -5  16   33.10   37.60
   5   5 -16    0.70    2.40
   3   5 -16   45.40    5.50
   3   5 -16   57.29    6.90
  -3  -5  16   31.80   25.80
   1   5 -16    7.40    4.20
   1   5 -16   -3.30    3.10
  -1  -5  16   16.40   30.50
  -1   5 -16   29.30    5.70
  -1   5 -16   27.70    6.70
   1  -5  16  -11.20   27.60
  -3   5 -16   24.00    6.70
  -3   5 -16   29.00    5.10
  -5   5 -16   21.30    4.60
  -5   5 -16    7.10    5.50
  10   4 -16   18.80    4.70
   8   4 -16    5.70    3.10
  -8  -4  16  -12.50   25.90
   6   4 -16    8.70    2.80
   6   4 -16    6.40    2.10
  -6  -4  16   30.30   27.90
   4   4 -16    2.10    2.80
   4   4 -16    0.50    2.10
  -4  -4  16   -1.60   18.40
   2   4 -16   12.90    3.50
   2   4 -16   19.20    3.10
  -2  -4  16   31.20   26.60
   0   4 -16    0.70    3.10
   0   4 -16   10.60    3.00
   0  -4  16    7.10    4.50
   0  -4  16    4.80   22.00
  -2   4 -16   16.00    4.70
  -2   4 -16   11.60    3.00
   2  -4  16   13.00    5.60
  -4   4 -16    0.80    3.60
  -4   4 -16    1.00    2.60
   4  -4  16    4.50    5.10
  -6   4 -16   15.30    5.40
  -6   4 -16   17.80    4.20
   6  -4  16   12.20    6.30
  -8   4 -16    7.20    5.00
  -8   4 -16    8.10    3.40
   8  -4  16    2.70    7.20
  11   3 -16   29.90    8.20
  11   3 -16   28.40    4.30
   9   3 -16    7.30    2.50
   7   3 -16   11.30    2.80
   5   3 -16    2.00    1.50
   5   3 -16    2.40    1.90
   3   3 -16    1.30    1.50
   3   3 -16    5.80    2.20
   1   3 -16   65.39    6.20
   1   3 -16   75.59    6.90
  -1   3 -16   41.60    5.20
  -1   3 -16   41.70    4.50
   1  -3  16   40.50    6.90
  -3   3 -16   18.50    3.10
  -3   3 -16   22.30    4.30
  -3   3 -16   26.20    6.10
   3  -3  16   26.10    5.80
  -5   3 -16   57.89    6.20
  -5   3 -16   72.09    7.70
   5  -3  16   54.09    9.40
  -7   3 -16   -0.30    3.10
  -7   3 -16    4.40    2.80
   7  -3  16   -0.20    4.90
  -9   3 -16   80.69    9.20
  -9   3 -16   60.69    7.50
   9  -3  16   88.29   13.10
 -11   3 -16   27.40    6.20
 -11   3 -16   22.20    4.80
  11  -3  16   23.90    9.70
  12   2 -16   37.70    4.70
  12   2 -16   38.80    8.90
  10   2 -16    4.90    2.00
  10   2 -16    2.50    4.80
   8   2 -16   60.39    9.70
   8   2 -16   47.70    5.30
   6   2 -16   50.69    8.70
   6   2 -16   55.09    5.40
   4   2 -16    2.00    3.40
   4   2 -16    0.50    1.50
   2   2 -16  242.78   20.90
   2   2 -16  243.38   18.80
   2   2 -16  238.98   18.20
   0   2 -16   22.60    5.40
   0   2 -16   19.40    2.50
   0   2 -16   20.30    3.10
   0  -2  16   11.00    3.90
  -2   2 -16  187.58   14.40
  -2   2 -16  163.48   15.90
  -2   2 -16  170.88   13.60
   2  -2  16  178.48   15.50
  -4   2 -16   52.59    7.80
  -4   2 -16   51.19    5.20
  -4   2 -16   51.99    6.00
   4  -2  16   51.79    8.00
  -6   2 -16   14.40    3.50
  -6   2 -16   16.70    3.00
   6  -2  16   13.20    5.70
  -8   2 -16   51.29    6.10
  -8   2 -16   71.29    7.70
   8  -2  16   61.99   10.40
 -10   2 -16   -0.80    3.20
 -10   2 -16   -0.60    2.60
  10  -2  16   -2.20    5.70
 -12   2 -16   13.60    3.90
 -12   2 -16    6.20    4.10
  12  -2  16   15.50    8.40
   9   1 -16   21.60    5.80
   7   1 -16   36.90    7.00
   5   1 -16   96.89    8.00
   5   1 -16   96.49   10.50
   3   1 -16   64.29    5.90
   3   1 -16   64.09    8.00
   1   1 -16    1.90    2.70
   1   1 -16    0.30    1.00
   1   1 -16    0.00    1.50
   1   1 -16   -0.60    3.10
  -1  -1  16   -1.90    3.00
  -1  -1  16    0.00    1.00
  -1   1 -16  345.27   25.90
  -1   1 -16  340.27   27.80
  -1   1 -16  325.57   25.40
   1  -1  16  348.37   27.10
  -3   1 -16   67.19    8.70
  -3   1 -16   70.19    6.80
  -3   1 -16   71.69    6.30
   3  -1  16   91.59    9.50
  -5   1 -16  149.99   11.80
  -5   1 -16  148.29   12.40
   5  -1  16  129.89   14.00
  -7   1 -16   21.70    3.50
  -7   1 -16   26.80    4.40
   7  -1  16   24.50    6.10
  -9   1 -16  230.58   19.80
  -9   1 -16  244.78   19.30
   9  -1  16  245.08   22.60
 -11   1 -16   40.10    5.50
 -11   1 -16   43.70    6.60
  11  -1  16   46.90    9.70
 -13   1 -16   74.29    8.20
 -13   1 -16   76.39    9.30
  13  -1  16   55.39   12.40
 -12   0  16  222.18   17.20
 -10   0  16  325.87   24.60
   8   0 -16    1.20    3.60
  -8   0  16    0.60    1.30
   6   0 -16  172.38   16.00
   6   0 -16  207.38   18.30
  -6   0  16  209.18   15.30
   4   0 -16  315.47   26.90
   4   0 -16  296.67   25.00
  -4   0  16  346.67   24.40
  -4   0  16  317.47   24.00
   2   0 -16   19.90    2.90
   2   0 -16   20.40    4.20
   2   0 -16   20.50    5.70
  -2   0  16   28.20    3.90
   0   0 -16    8.00    2.20
   0   0 -16    9.80    1.70
   0   0 -16   13.70    4.80
   0   0  16   18.00    4.30
   0   0  16    6.20    1.40
  -2   0 -16  126.39   10.80
  -2   0 -16  131.79   10.30
  -2   0 -16  126.69   13.50
   2   0  16  131.09   12.60
  -4   0 -16  227.18   17.70
  -4   0 -16  214.08   20.20
  -4   0 -16  209.28   17.10
   4   0  16  246.78   19.70
  -6   0 -16  537.65   39.70
  -6   0 -16  515.25   39.00
   6   0  16  497.75   41.40
  -8   0 -16  430.06   33.10
  -8   0 -16  459.85   34.00
   8   0  16  404.06   35.80
 -10   0 -16  122.49   10.60
 -10   0 -16  106.39   11.20
  10   0  16  138.09   15.90
 -12   0 -16   -0.50    2.60
 -12   0 -16    1.20    3.70
  12   0  16   -2.90    6.00
 -13   1  16   11.00    2.80
 -11   1  16   42.40    4.90
  -9   1  16   23.60    3.50
   7  -1 -16   29.20    8.10
  -7   1  16   46.10    4.70
   5  -1 -16   90.29   12.60
  -5   1  16  101.99    8.40
   3  -1 -16   75.59   11.40
  -3   1  16   70.39    6.70
   1  -1 -16    1.10    1.90
   1  -1 -16    0.80    4.60
  -1   1  16    0.50    1.30
  -1   1  16    2.60    2.40
  -1   1  16    1.10    1.40
  -1  -1 -16  335.47   25.60
  -1  -1 -16  332.57   29.10
   1   1  16  315.87   25.10
   1   1  16  345.17   26.70
  -3  -1 -16   67.89   11.30
  -3  -1 -16   64.29    7.10
   3   1  16   72.69    9.10
  -5  -1 -16  129.49   11.80
  -5  -1 -16  143.49   15.70
  -5  -1 -16  130.19   10.90
   5   1  16  135.89   13.70
  -7  -1 -16   30.40    3.70
  -7  -1 -16   19.10    4.20
   7   1  16   21.60    6.00
  -9  -1 -16  212.58   16.90
  -9  -1 -16  210.18   18.30
   9   1  16  208.68   20.40
 -11  -1 -16   42.20    6.60
 -11  -1 -16   42.50    5.30
  11   1  16   34.80    9.00
 -13  -1 -16   67.39    9.50
  13   1  16   60.29   11.80
 -14   2  16    1.30    2.60
 -12   2  16   36.00    5.00
 -10   2  16    6.10    2.50
   8  -2 -16   52.99   12.60
  -8   2  16   70.89    7.20
   6  -2 -16   60.99   12.20
  -6   2  16   64.69    6.40
   4  -2 -16   -4.30    5.40
  -4   2  16    0.40    1.20
  -4   2  16    0.90    2.00
   2  -2 -16  258.17   22.90
   2  -2 -16  161.08   16.90
  -2   2  16  226.28   16.90
  -2   2  16  203.98   16.10
   0  -2 -16   25.20    4.20
   0  -2 -16   18.90    8.50
   0   2  16   21.00    3.00
   0   2  16   22.20    4.20
  -2  -2 -16  139.49   14.10
  -2  -2 -16  169.48   18.50
   2   2  16  170.78   14.80
   2   2  16  170.58   13.30
  -4  -2 -16   38.30    6.00
  -4  -2 -16   54.49   11.10
   4   2  16   46.90    5.50
   4   2  16   44.40    7.20
  -6  -2 -16   11.40    4.50
  -6  -2 -16   21.20    8.80
   6   2  16   12.70    4.90
   6   2  16   16.00    3.60
  -8  -2 -16   51.19   11.80
  -8  -2 -16   38.70    7.10
   8   2  16   51.69    6.40
   8   2  16   48.30    9.10
 -10  -2 -16    1.10    3.70
  10   2  16    2.80    3.10
  10   2  16    5.50    5.70
 -12  -2 -16    3.50    4.70
  12   2  16    3.70    3.70
  12   2  16    6.90    6.70
 -11   3  16   29.20    5.20
  -9   3  16    7.40    2.30
  -9   3  16   11.10    3.30
   7  -3 -16   17.70    9.60
  -7   3  16   14.70    2.70
  -7   3  16   20.20    3.80
   5  -3 -16   -0.80    7.30
  -5   3  16    2.90    1.80
  -5   3  16    5.10    2.70
   3  -3 -16    0.80    6.60
  -3   3  16    7.10    2.60
  -3   3  16    2.10    1.80
   1  -3 -16   55.69    7.70
   1  -3 -16   59.99   13.20
  -1   3  16   57.99    6.20
  -1   3  16   74.79    7.50
  -1  -3 -16   54.59   12.70
  -1  -3 -16   30.30    6.10
   1   3  16   37.60    4.90
   1   3  16   39.00    5.80
  -3  -3 -16   26.10    5.20
  -3  -3 -16   18.60   10.10
   3   3  16   21.50    5.10
   3   3  16   16.20    3.80
  -5  -3 -16   60.59   13.90
  -5  -3 -16   44.80    7.70
   5   3  16   51.39    7.90
   5   3  16   48.20    6.60
  -7  -3 -16    3.10    7.40
  -7  -3 -16    0.60    3.90
   7   3  16    4.10    3.30
   7   3  16    1.80    4.00
  -9  -3 -16   79.39    9.80
  -9  -3 -16   45.90   15.30
   9   3  16   40.70    8.70
   9   3  16   70.39    8.10
 -11  -3 -16    8.20   12.70
 -11  -3 -16   11.20    5.70
  11   3  16   12.40    7.00
  11   3  16   24.90    5.10
 -10   4  16   32.10    5.50
   8  -4 -16    2.60   10.20
  -8   4  16    7.50    3.80
  -8   4  16    3.20    2.70
   6  -4 -16   -0.20    9.20
  -6   4  16    4.10    2.30
  -6   4  16    3.60    3.40
   4  -4 -16   -3.60    7.90
  -4   4  16    1.70    2.30
  -4   4  16    0.70    2.20
   2  -4 -16   29.30   11.80
   2  -4 -16   12.70    5.00
  -2   4  16   15.30    3.20
  -2   4  16   13.60    3.70
   0  -4 -16    8.80    4.70
   0  -4 -16    3.30    8.90
   0   4  16    7.60    3.00
   0   4  16    7.40    3.10
  -2  -4 -16    7.70    9.80
  -2  -4 -16   10.10    4.90
   2   4  16   12.10    3.70
   2   4  16   15.90    4.40
  -4  -4 -16   -4.10    4.00
  -4  -4 -16    8.10   10.40
   4   4  16    4.50    3.40
   4   4  16    3.60    3.90
  -6  -4 -16    7.80    5.10
  -6  -4 -16   17.60   11.80
   6   4  16   11.10    5.30
   6   4  16    2.20    4.30
  -8  -4 -16    3.40    4.60
  -8  -4 -16   10.30   12.00
   8   4  16    5.00    3.90
   8   4  16   -4.90    4.80
   7  -5 -16   13.80   17.60
   5  -5 -16    1.40   15.10
  -5   5  16    0.70    2.80
  -5   5  16   -2.00    3.20
   3  -5 -16   45.20   16.20
  -3   5  16   50.09    6.80
  -3   5  16   41.40    6.70
  -3   5  16   57.39    6.50
   1  -5 -16    8.90   12.90
  -1   5  16    7.50    3.50
  -1   5  16    0.80    3.50
  -1  -5 -16   16.20   15.40
  -1  -5 -16   18.30    6.80
   1   5  16   17.50    5.00
   1   5  16   24.50    5.00
  -3  -5 -16    9.70    6.90
  -3  -5 -16   11.20   13.50
   3   5  16   13.90    5.10
   3   5  16   14.90    5.30
  -5  -5 -16   15.40   15.90
  -5  -5 -16    2.90    5.90
   5   5  16    5.10    4.70
   5   5  16   12.80    5.80
   5   5 -17    5.00    3.20
   5   5 -17   -3.10    2.80
  -5  -5  17   -8.10   30.90
   3   5 -17    2.80    2.80
   1   5 -17    1.30    2.90
  -1  -5  17    5.10   20.60
  -1   5 -17   -6.10    4.60
  -1   5 -17   -0.80    2.60
   1  -5  17    5.00   21.20
  -3   5 -17    3.40    3.40
  -3   5 -17   -1.50    4.80
   3  -5  17   12.00    6.80
  10   4 -17   14.10    4.50
   8   4 -17   11.30    4.00
   6   4 -17    1.20    2.20
   6   4 -17    3.30    2.40
  -6  -4  17   -0.60   27.60
   4   4 -17   25.70    3.30
   4   4 -17   17.20    4.50
  -4  -4  17   13.20   27.00
   2   4 -17    3.30    2.20
   2   4 -17    7.60    2.80
  -2  -4  17    7.30   19.00
   0   4 -17    0.40    2.30
   0   4 -17    1.60    2.90
   0  -4  17    1.80   18.10
   0  -4  17    2.30    4.20
  -2   4 -17  164.68   13.90
  -2   4 -17  164.78   15.70
   2  -4  17  169.08   16.90
  -4   4 -17   -3.20    4.80
  -4   4 -17    5.20    3.50
  -4   4 -17    0.90    2.60
   4  -4  17    8.90    5.40
  -6   4 -17   -1.10    2.80
  -6   4 -17    3.00    4.80
   6  -4  17    2.10    6.20
  -8   4 -17   24.50    5.10
  -8   4 -17   21.70    6.40
   8  -4  17   39.30   10.00
  11   3 -17    4.70    6.40
  11   3 -17    4.30    2.90
   9   3 -17   33.30   10.10
   9   3 -17   30.90    4.30
   7   3 -17   44.80    5.40
   5   3 -17   12.50    2.60
   5   3 -17   10.40    2.10
   3   3 -17  198.58   16.30
   3   3 -17  194.38   15.30
   1   3 -17   11.10    3.00
   1   3 -17   16.10    2.60
  -1   3 -17   75.69    7.30
  -1   3 -17   67.09    6.20
  -1   3 -17   56.49    9.90
   1  -3  17   55.99    8.50
  -3   3 -17    7.00    4.80
  -3   3 -17    6.40    2.20
  -3   3 -17    5.00    3.20
   3  -3  17   13.70    4.90
  -5   3 -17   27.50    4.10
  -5   3 -17   32.40    5.30
   5  -3  17   32.00    7.50
  -7   3 -17   10.80    4.20
  -7   3 -17    6.70    2.90
   7  -3  17    2.50    5.80
  -9   3 -17    5.70    3.10
  -9   3 -17   13.10    4.50
   9  -3  17    2.40    6.10
 -11   3 -17   28.90    6.90
 -11   3 -17   38.20    6.00
  11  -3  17   35.30   11.20
  12   2 -17   44.00    5.30
  12   2 -17   34.30    8.80
  10   2 -17   29.70    4.10
  10   2 -17   47.90    9.30
   8   2 -17    5.90    2.00
   8   2 -17    8.90    4.80
   6   2 -17  117.59   10.30
   6   2 -17  133.09   13.80
   4   2 -17  248.28   20.00
   4   2 -17  267.27   22.80
   2   2 -17  695.83   54.99
   2   2 -17  705.63   52.09
   2   2 -17  710.13   52.79
   0   2 -17   67.69    7.00
   0   2 -17   74.39    6.20
   0   2 -17   70.39    9.00
   0  -2  17   79.49    8.60
  -2   2 -17  229.08   17.20
  -2   2 -17  208.98   16.40
  -2   2 -17  205.48   18.90
   2  -2  17  205.58   18.30
  -4   2 -17  148.79   11.80
  -4   2 -17  138.19   14.00
  -4   2 -17  153.48   12.50
   4  -2  17  143.49   14.40
  -6   2 -17  230.78   20.10
  -6   2 -17  269.17   19.60
   6  -2  17  239.88   22.40
  -8   2 -17   70.09    7.80
  -8   2 -17   61.79    6.70
   8  -2  17   38.40    9.50
 -10   2 -17  110.99   11.60
 -10   2 -17  117.59   10.60
  10  -2  17  131.09   16.90
 -12   2 -17   81.49    8.90
 -12   2 -17   64.29    9.10
  12  -2  17   88.29   14.80
  11   1 -17   39.80    8.20
   9   1 -17    8.70    4.60
   7   1 -17   53.09    8.60
   5   1 -17  222.68   19.90
   5   1 -17  222.08   17.20
   3   1 -17   44.20    5.60
   3   1 -17   41.90    4.60
   3   1 -17   48.30    7.40
   1   1 -17  188.18   14.80
   1   1 -17  174.88   14.00
   1   1 -17  181.68   16.10
   1   1 -17  163.48   13.30
  -1  -1  17  180.98   15.10
  -1  -1  17  172.68   13.30
  -1   1 -17    5.30    3.50
  -1   1 -17    2.20    1.80
  -1   1 -17    4.00    1.50
   1  -1  17    1.90    3.40
  -3   1 -17  417.26   32.10
  -3   1 -17  447.66   32.60
  -3   1 -17  418.16   34.40
   3  -1  17  426.06   34.10
  -5   1 -17   28.00    3.60
  -5   1 -17   32.40    4.50
   5  -1  17   30.00    6.50
  -7   1 -17  163.28   13.50
  -7   1 -17  162.78   14.10
   7  -1  17  164.28   16.50
  -9   1 -17  203.38   17.70
  -9   1 -17  207.98   16.90
   9  -1  17  210.18   20.90
 -11   1 -17    3.40    3.90
 -11   1 -17    4.10    2.90
  11  -1  17   -4.70    5.10
 -13   1 -17   27.60    6.40
 -13   1 -17   38.50    5.60
  13  -1  17   26.80    9.70
 -12   0  17    1.60    1.80
 -10   0  17    2.70    1.50
   8   0 -17   -3.20    3.30
  -8   0  17    0.90    1.50
   6   0 -17    1.80    4.20
  -6   0  17   -0.50    1.30
   4   0 -17    0.80    3.60
   4   0 -17    2.10    1.70
   4   0 -17    3.90    4.10
  -4   0  17   -0.90    1.40
   2   0 -17   -1.60    3.20
   2   0 -17   -0.90    1.40
  -2   0  17   -1.30    2.00
   0   0 -17   -2.50    4.00
   0   0 -17   -0.60    1.60
   0   0 -17   -1.10    1.10
   0   0  17   -1.20    1.10
   0   0  17   -0.50    3.20
  -2   0 -17   -0.30    1.20
  -2   0 -17   -3.00    3.60
  -2   0 -17   -0.70    1.90
   2   0  17    1.30    3.30
  -4   0 -17    2.80    1.80
  -4   0 -17   -0.40    2.10
  -4   0 -17   -3.00    4.20
   4   0  17    0.00    3.60
  -6   0 -17    1.80    2.00
  -6   0 -17    5.60    2.80
   6   0  17    4.70    4.50
  -8   0 -17   -2.80    2.70
  -8   0 -17    4.50    2.30
   8   0  17    1.10    4.60
 -10   0 -17   -3.60    2.10
 -10   0 -17    2.60    3.50
  10   0  17    0.90    5.30
 -12   0 -17    2.00    2.60
 -12   0 -17   -0.30    3.40
  12   0  17    3.40    6.30
 -13   1  17    9.90    2.80
 -11   1  17   34.60    4.40
  -9   1  17   10.10    2.50
   7  -1 -17   72.49   11.70
  -7   1  17   56.99    5.80
   5  -1 -17  207.08   21.60
  -5   1  17  236.28   17.60
   3  -1 -17   47.50    9.50
   3  -1 -17   38.40    4.40
  -3   1  17   35.90    4.70
   1  -1 -17  161.38   14.00
   1  -1 -17  150.08   17.60
  -1   1  17  168.58   13.30
  -1   1  17  166.68   14.40
  -1   1  17  207.58   13.80
  -1  -1 -17    8.50    5.60
  -1  -1 -17    2.00    2.10
   1   1  17    1.20    1.70
   1   1  17    2.50    3.00
  -3  -1 -17  404.36   35.30
  -3  -1 -17  418.46   31.80
   3   1  17  409.16   33.20
  -5  -1 -17   32.70    8.40
  -5  -1 -17   30.80    3.70
  -5  -1 -17   25.80    4.50
   5   1  17   20.20    5.70
  -7  -1 -17  162.98   13.00
  -7  -1 -17  151.28   14.20
   7   1  17  167.98   16.50
  -9  -1 -17  210.08   16.00
  -9  -1 -17  185.58   17.30
   9   1  17  184.68   19.30
 -11  -1 -17   -0.70    2.20
 -11  -1 -17   -0.50    3.90
  11   1  17    0.50    5.90
 -13  -1 -17   40.10    7.30
  13   1  17   34.20    9.80
 -14   2  17    0.70    2.60
 -12   2  17   40.80    5.50
 -10   2  17   34.70    4.70
   8  -2 -17    7.70    8.20
  -8   2  17   11.40    2.90
   6  -2 -17  134.39   17.40
  -6   2  17  141.79   11.80
   4  -2 -17  226.98   24.30
  -4   2  17  234.78   19.50
  -4   2  17  269.77   19.00
   2  -2 -17  632.04   52.99
   2  -2 -17  626.94   48.60
  -2   2  17  666.63   48.60
  -2   2  17  637.94   47.80
   0  -2 -17   61.29    7.30
   0  -2 -17   76.49   13.60
   0   2  17   69.09    7.60
   0   2  17   59.59    6.00
  -2  -2 -17  185.58   17.00
  -2  -2 -17  199.38   21.30
   2   2  17  200.58   17.50
   2   2  17  205.88   15.90
  -4  -2 -17  133.79   12.90
  -4  -2 -17  132.09   17.00
   4   2  17  135.69   13.90
   4   2  17  151.28   12.10
  -6  -2 -17  193.48   18.60
  -6  -2 -17  222.88   23.80
   6   2  17  225.98   20.40
   6   2  17  238.98   18.20
  -8  -2 -17   60.09   12.60
  -8  -2 -17   54.39    7.60
   8   2  17   33.80    8.20
   8   2  17   45.60    6.20
 -10  -2 -17   99.19   11.20
  10   2  17   95.29   10.20
  10   2  17   99.79   13.50
 -12  -2 -17   58.59    9.60
  12   2  17   62.29    8.00
  12   2  17   62.29   11.40
 -11   3  17    1.20    3.00
   9  -3 -17   21.20   11.50
  -9   3  17   30.10    3.80
  -9   3  17   28.50    4.80
   7  -3 -17   35.10   11.20
  -7   3  17   45.30    5.00
  -7   3  17   58.29    6.40
   5  -3 -17   16.10    9.10
  -5   3  17   11.70    2.40
  -5   3  17   11.90    3.10
   3  -3 -17  175.78   21.00
  -3   3  17  153.18   13.80
  -3   3  17  160.18   13.00
   1  -3 -17   15.10    4.40
   1  -3 -17   13.20    8.50
  -1   3  17   13.20    3.60
  -1   3  17   20.50    3.40
  -1  -3 -17   69.39   14.50
  -1  -3 -17   51.69    7.60
   1   3  17   62.09    6.50
   1   3  17   53.49    7.20
  -3  -3 -17    2.10    3.60
  -3  -3 -17    9.40    8.40
   3   3  17    3.90    3.70
   3   3  17    0.50    2.60
  -5  -3 -17   14.20    8.90
  -5  -3 -17   25.00    5.40
   5   3  17   23.50    4.60
   5   3  17   22.70    5.70
  -7  -3 -17    7.00    7.80
  -7  -3 -17    5.40    3.90
   7   3  17    2.40    4.10
   7   3  17    2.70    3.50
  -9  -3 -17    1.80    4.60
  -9  -3 -17    8.40    9.30
   9   3  17    6.80    5.50
   9   3  17    5.40    3.40
 -11  -3 -17   25.00   14.90
 -11  -3 -17   25.00    6.60
  11   3  17   26.40    5.60
  11   3  17   13.80    7.30
 -10   4  17   25.20    5.20
   8  -4 -17   13.60   13.20
  -8   4  17   17.00    3.50
  -8   4  17    7.50    3.70
   6  -4 -17    6.30    9.70
  -6   4  17    6.40    2.50
  -6   4  17    1.60    2.90
   4  -4 -17   23.90   11.50
  -4   4  17   20.70    4.20
  -4   4  17   15.30    3.40
   2  -4 -17    5.30    8.90
   2  -4 -17   -0.50    3.90
  -2   4  17    1.40    2.90
  -2   4  17    9.30    2.70
   0  -4 -17   -7.40    8.10
   0  -4 -17    0.80    4.30
   0   4  17   -0.70    3.00
   0   4  17    0.80    2.40
  -2  -4 -17  123.09   22.20
  -2  -4 -17  123.09   14.00
   2   4  17  114.69   12.20
   2   4  17  136.59   12.00
  -4  -4 -17   -1.40    8.90
  -4  -4 -17    4.30    4.10
   4   4  17    2.60    3.30
   4   4  17    1.60    4.10
  -6  -4 -17   -2.90    9.40
  -6  -4 -17    3.30    4.60
   6   4  17    0.90    3.90
   6   4  17   -3.30    4.00
  -8  -4 -17   19.60    6.90
  -8  -4 -17   22.10   12.60
   8   4  17   13.50    6.90
   8   4  17   14.50    5.20
   5  -5 -17    7.20   13.10
  -5   5  17    0.80    3.20
  -5   5  17   -1.30    2.90
   3  -5 -17    9.20   16.90
  -3   5  17    6.40    3.10
  -3   5  17    4.00    3.80
  -3   5  17    4.00    3.30
   1  -5 -17    7.60   12.50
  -1   5  17    0.60    3.10
  -1   5  17    4.80    3.60
  -1  -5 -17    4.50   10.30
  -1  -5 -17    4.10    5.70
   1   5  17    1.80    3.70
   1   5  17   -1.90    4.00
  -3  -5 -17   -1.30    5.80
  -3  -5 -17    0.60   15.10
   3   5  17    6.10    4.60
   3   5  17    1.30    3.70
  -5  -5 -17   11.80   16.30
   5   5 -18   23.80    4.20
  -5  -5  18   20.20   35.90
   3   5 -18   27.60    4.80
   3   5 -18   16.50    4.50
  -3  -5  18   -7.10   24.00
   1   5 -18   14.40    4.60
   1   5 -18    8.40    3.90
  -1  -5  18   26.20   30.50
  -1   5 -18   -1.60    3.60
  -3   5 -18   38.80    6.10
   3  -5  18   41.20    9.70
   8   4 -18    8.60    3.90
   6   4 -18   14.60    3.50
   6   4 -18   13.70    3.00
   4   4 -18   56.89    7.30
   4   4 -18   46.10    5.20
  -4  -4  18   39.30   33.00
   2   4 -18   33.70    5.90
   2   4 -18   48.30    5.30
   0   4 -18   40.30    4.80
   0   4 -18   40.70    6.70
   0  -4  18   33.90    7.40
  -2   4 -18  105.49   10.10
  -2   4 -18   97.29   10.90
  -2   4 -18  101.59   13.90
   2  -4  18  109.69   13.20
  -4   4 -18  117.49   16.30
  -4   4 -18  125.09   12.90
  -4   4 -18  133.99   11.50
   4  -4  18  128.79   16.00
  -6   4 -18    3.30    2.80
  -6   4 -18   -0.80    4.30
   6  -4  18    2.80    5.40
  -8   4 -18   15.80    4.70
  -8   4 -18   23.00    6.60
   8  -4  18   16.60    9.40
  11   3 -18   11.40    7.90
  11   3 -18   20.90    4.50
   9   3 -18   45.10    6.60
   9   3 -18   45.90    9.90
   7   3 -18    4.10    2.50
   7   3 -18    4.50    5.00
   5   3 -18    4.60    2.40
   5   3 -18    2.80    4.70
   3   3 -18   27.70    3.20
   3   3 -18   27.90    3.90
   3   3 -18   19.30    6.20
   1   3 -18   85.99    7.10
   1   3 -18   79.29   10.50
   1   3 -18   67.09    7.90
  -1   3 -18   12.50    5.70
  -1   3 -18   19.20    2.80
  -1   3 -18   20.40    4.10
   1  -3  18    5.70    4.30
  -3   3 -18    5.70    3.20
  -3   3 -18    8.60    2.40
  -3   3 -18    8.20    5.40
   3  -3  18    1.00    4.50
  -5   3 -18    8.80    3.80
  -5   3 -18    2.80    2.30
  -5   3 -18    8.30    5.60
   5  -3  18    6.00    5.20
  -7   3 -18    7.90    3.10
  -7   3 -18   10.30    4.10
   7  -3  18    6.90    5.60
  -9   3 -18   48.40    6.30
  -9   3 -18   51.19    7.80
   9  -3  18   39.40   10.10
  12   2 -18   74.59   13.10
  10   2 -18   -1.60    1.80
  10   2 -18   -0.80    4.60
   8   2 -18  106.69   12.50
   8   2 -18  100.69    9.00
   6   2 -18   37.50    7.60
   6   2 -18   32.90    4.10
   4   2 -18  194.58   18.80
   4   2 -18  202.78   15.90
   2   2 -18  213.68   16.90
   2   2 -18  214.98   19.70
   2   2 -18  210.88   16.20
   0   2 -18   72.59    6.30
   0   2 -18   78.39    7.20
   0   2 -18   75.99    9.20
   0  -2  18   61.99    8.40
  -2   2 -18   68.59    6.20
  -2   2 -18   66.59    9.20
  -2   2 -18   78.49    7.20
   2  -2  18   62.69    8.60
  -4   2 -18   34.40    4.70
  -4   2 -18   32.50    6.50
  -4   2 -18   28.60    3.70
   4  -2  18   25.10    6.40
  -6   2 -18   36.50    5.50
  -6   2 -18   35.80    4.50
   6  -2  18   33.40    7.70
  -8   2 -18   49.40    6.90
  -8   2 -18   47.40    5.70
   8  -2  18   59.39   10.30
 -10   2 -18   18.80    4.90
 -10   2 -18   12.30    3.50
  10  -2  18   10.90    6.90
 -12   2 -18   63.89    7.90
 -12   2 -18   51.29    8.20
  12  -2  18   45.40   12.70
  11   1 -18    9.80    5.80
   9   1 -18  136.19   14.40
   7   1 -18   94.99   11.10
   5   1 -18   34.40    6.70
   5   1 -18   29.30    3.60
   3   1 -18   62.59    6.10
   3   1 -18   71.59    8.80
   3   1 -18   62.49    7.10
   1   1 -18   22.60    2.50
   1   1 -18   27.00    3.60
   1   1 -18   21.40    5.50
  -1  -1  18   28.30    5.20
  -1  -1  18   22.20    2.50
  -1   1 -18    0.30    1.30
  -1   1 -18    1.60    3.70
  -1   1 -18   -0.80    1.80
   1  -1  18    3.70    3.60
  -3   1 -18   39.50    5.10
  -3   1 -18   49.40    7.70
  -3   1 -18   42.20    4.40
   3  -1  18   44.70    7.10
  -5   1 -18    4.10    2.00
  -5   1 -18    7.00    3.00
   5  -1  18    5.90    4.60
  -7   1 -18  113.49   10.50
  -7   1 -18  111.59    9.70
   7  -1  18   99.39   13.60
  -9   1 -18    6.80    2.80
  -9   1 -18    4.50    3.40
   9  -1  18    1.10    5.30
 -11   1 -18    4.90    3.10
 -11   1 -18   -1.30    3.50
  11  -1  18   -6.10    5.10
 -12   0  18  187.68   15.30
  10   0 -18  552.14   44.30
 -10   0  18  530.55   40.30
   8   0 -18  187.38   18.40
  -8   0  18  187.38   14.60
   6   0 -18    0.50    4.20
  -6   0  18    0.00    1.40
   4   0 -18  899.21   66.69
   4   0 -18  871.91   69.49
  -4   0  18  923.21   66.89
   2   0 -18  144.99   11.40
   2   0 -18  140.49   14.40
  -2   0  18  129.29   11.90
   0   0 -18  280.17   20.70
   0   0 -18  246.48   20.00
   0   0 -18  267.67   23.60
   0   0  18  276.07   22.00
  -2   0 -18    5.00    1.60
  -2   0 -18    1.90    4.10
  -2   0 -18    0.00    2.00
   2   0  18    0.10    3.60
  -4   0 -18    2.30    1.70
  -4   0 -18    2.30    4.70
  -4   0 -18   -1.60    2.10
   4   0  18   -4.90    3.10
  -6   0 -18  538.65   40.90
  -6   0 -18  537.05   40.20
   6   0  18  517.65   42.90
  -8   0 -18   12.70    2.80
  -8   0 -18    3.70    3.20
   8   0  18    5.90    5.20
 -10   0 -18   -0.60    2.30
 -10   0 -18   -1.20    3.00
  10   0  18   11.70    6.20
 -12   0 -18   16.70    5.10
 -12   0 -18    7.50    3.30
  12   0  18    7.70    7.10
 -13   1  18   14.50    3.20
 -11   1  18   14.70    3.00
  -9   1  18  158.88   13.00
   7  -1 -18  117.09   15.60
  -7   1  18   99.59    8.90
   5  -1 -18   41.40    9.40
  -5   1  18   39.30    4.70
   3  -1 -18   66.79    6.50
   3  -1 -18   69.19   11.80
  -3   1  18   65.89    6.60
   1  -1 -18   25.20    7.10
   1  -1 -18   19.70    3.40
  -1   1  18   27.90    4.60
  -1   1  18   21.70    2.80
  -1  -1 -18    1.30    2.20
  -1  -1 -18   -2.70    4.80
   1   1  18   -0.50    1.60
   1   1  18    0.70    3.10
  -3  -1 -18   48.90   10.00
  -3  -1 -18   42.10    5.60
   3   1  18   42.00    7.20
  -5  -1 -18    5.90    5.90
  -5  -1 -18    1.40    2.70
  -5  -1 -18    1.60    1.80
   5   1  18    3.40    4.00
  -7  -1 -18  107.99    9.60
  -7  -1 -18  111.49   10.90
  -7  -1 -18  111.19   16.10
   7   1  18  126.19   14.30
  -9  -1 -18    5.50    3.90
  -9  -1 -18    4.90    2.50
   9   1  18   12.20    6.60
 -11  -1 -18    5.00    4.30
 -11  -1 -18    3.90    2.70
  11   1  18   -4.00    5.30
 -12   2  18   65.19    7.30
 -10   2  18    1.40    2.10
   8  -2 -18  110.69   17.10
  -8   2  18  110.59    9.80
   6  -2 -18   29.70    9.70
  -6   2  18   43.60    5.20
   4  -2 -18  189.88   21.60
  -4   2  18  209.08   15.50
  -4   2  18  193.48   16.20
   2  -2 -18  191.18   20.80
   2  -2 -18  165.18   15.70
  -2   2  18  191.18   14.60
  -2   2  18  196.58   15.60
   0  -2 -18   61.59    7.70
   0  -2 -18   97.79   15.80
   0   2  18   66.99    6.60
   0   2  18   73.59    8.20
  -2  -2 -18   61.09    8.10
  -2  -2 -18   77.29   13.70
   2   2  18   68.79    8.90
   2   2  18   80.19    7.10
  -4  -2 -18   15.70    4.40
  -4  -2 -18   30.00    9.00
   4   2  18   27.00    3.90
   4   2  18   20.70    6.10
  -6  -2 -18   31.90    5.80
  -6  -2 -18   41.30   10.80
   6   2  18   29.30    4.80
   6   2  18   18.30    5.80
  -8  -2 -18   35.80    6.50
  -8  -2 -18   46.00   12.20
   8   2  18   42.00    5.90
   8   2  18   33.00    7.80
 -10  -2 -18   11.50    4.90
  10   2  18    9.40    3.80
  10   2  18    5.80    6.00
 -12  -2 -18   46.20    8.20
  12   2  18   41.30    6.80
  12   2  18   41.80   10.30
 -11   3  18   14.00    3.70
  -9   3  18   47.40    6.30
   7  -3 -18    4.00    8.30
  -7   3  18    4.80    1.90
  -7   3  18    7.00    2.80
   5  -3 -18    7.10    8.00
  -5   3  18    3.20    2.00
  -5   3  18    9.70    3.10
   3  -3 -18   24.60    9.70
   3  -3 -18    9.60    4.10
  -3   3  18   21.80    3.20
  -3   3  18   20.50    3.90
   1  -3 -18   57.79    8.50
   1  -3 -18   77.09   15.10
  -1   3  18   73.59    8.20
  -1   3  18   69.59    6.80
  -1  -3 -18   14.90    4.60
  -1  -3 -18   18.00    9.80
   1   3  18   21.20    3.80
   1   3  18   16.50    4.10
  -3  -3 -18    9.00    4.20
  -3  -3 -18    3.40    7.70
   3   3  18    1.30    3.40
   3   3  18    2.60    2.70
  -5  -3 -18    6.10    4.00
  -5  -3 -18    6.80    7.70
   5   3  18    5.40    3.30
   5   3  18    3.90    4.40
  -7  -3 -18   14.50   10.00
  -7  -3 -18    8.70    4.70
   7   3  18    5.50    4.90
   7   3  18   14.20    4.20
  -9  -3 -18   38.10    8.00
  -9  -3 -18   36.40   13.50
   9   3  18   36.80    5.80
   9   3  18   20.20    7.20
 -10   4  18   -0.20    3.40
   8  -4 -18    9.60   12.60
  -8   4  18   12.40    3.20
  -8   4  18    7.70    3.90
   6  -4 -18    8.60   11.70
  -6   4  18   11.60    3.70
  -6   4  18    9.90    2.90
   4  -4 -18   48.30   15.00
  -4   4  18   38.10    6.00
  -4   4  18   39.80    4.90
   2  -4 -18   36.70    6.90
   2  -4 -18   41.20   13.50
  -2   4  18   31.80    4.70
  -2   4  18   39.90    5.70
   0  -4 -18   31.10    6.50
   0  -4 -18   33.50   13.10
   0   4  18   38.40    5.90
   0   4  18   25.40    5.00
  -2  -4 -18   80.29   17.80
  -2  -4 -18   72.19    9.70
   2   4  18   53.59    8.30
   2   4  18   79.89    8.60
  -4  -4 -18   92.39   19.50
  -4  -4 -18   92.09   12.60
   4   4  18   99.09   11.90
   4   4  18  108.49   11.10
  -6  -4 -18   -0.50    4.10
  -6  -4 -18    3.40   10.10
   6   4  18   -4.70    4.10
   6   4  18    7.60    5.00
  -8  -4 -18    5.20   11.40
  -8  -4 -18   11.30    5.50
   8   4  18   19.30    5.30
   8   4  18    8.60    6.30
   5  -5 -18   27.30   17.30
  -5   5  18   39.10    6.40
  -5   5  18   23.80    4.60
   3  -5 -18    7.90   12.50
  -3   5  18   17.90    4.40
  -3   5  18   23.20    5.00
   1  -5 -18   13.60   16.10
   1  -5 -18    7.50    6.30
  -1   5  18    9.50    4.40
  -1   5  18    9.80    4.00
  -1  -5 -18    4.20   11.60
  -1  -5 -18    1.50    5.70
   1   5  18    1.60    3.60
   1   5  18   -2.20    3.60
  -3  -5 -18   27.40   15.50
  -3  -5 -18   38.30    8.40
   3   5  18   23.60    6.30
   3   5  18   32.80    6.70
   5   5 -19   -1.90    3.30
   3   5 -19   10.80    4.30
   3   5 -19    3.60    3.80
   1   5 -19   -1.00    2.70
   1   5 -19    4.80    4.40
  -1   5 -19   14.20    4.00
   8   4 -19   81.39   10.10
   6   4 -19   16.60    3.90
   6   4 -19   35.20    4.40
   4   4 -19   36.30    6.20
   4   4 -19   41.50    5.20
   2   4 -19    5.10    2.60
   2   4 -19    7.50    3.40
   0   4 -19   35.00    5.80
   0   4 -19   42.90    5.20
   0  -4  19   33.30    7.40
  -2   4 -19    1.50    6.00
  -2   4 -19    0.50    2.40
  -2   4 -19    2.50    3.60
   2  -4  19    4.50    5.10
  -4   4 -19    0.70    2.60
  -4   4 -19    3.10    4.20
   4  -4  19   -1.20    6.10
  -6   4 -19    4.80    3.20
  -6   4 -19    4.90    5.00
   6  -4  19   -1.70    6.60
  -8   4 -19   -4.80    4.90
  -8   4 -19    4.60    3.80
   8  -4  19   -1.40    7.40
  11   3 -19    1.10    2.90
  11   3 -19    3.00    6.80
   9   3 -19  114.89   11.60
   9   3 -19  130.79   16.50
   7   3 -19   13.00    6.30
   7   3 -19   13.00    3.30
   5   3 -19    4.50    4.80
   5   3 -19    0.80    1.60
   5   3 -19    1.00    2.00
   3   3 -19  225.18   17.30
   3   3 -19  209.28   17.90
   3   3 -19  232.88   21.80
   1   3 -19  482.25   37.20
   1   3 -19  491.85   40.20
   1   3 -19  477.95   36.40
  -1   3 -19    6.60    2.30
  -1   3 -19    0.80    4.70
  -1   3 -19    4.80    3.00
   1  -3  19    6.60    4.50
  -3   3 -19   19.60    4.50
  -3   3 -19   19.30    6.70
  -3   3 -19   15.10    3.20
   3  -3  19   12.40    5.70
  -5   3 -19   51.59    7.40
  -5   3 -19   43.80    5.40
   5  -3  19   39.40    8.80
  -7   3 -19    1.40    3.80
  -7   3 -19    5.90    3.00
   7  -3  19    1.40    5.40
  -9   3 -19    3.30    3.30
  -9   3 -19    6.30    4.70
   9  -3  19    2.80    6.40
  12   2 -19   41.10   10.10
  10   2 -19   10.10    2.90
  10   2 -19   14.70    6.20
   8   2 -19   19.90    3.20
   8   2 -19   12.70    6.20
   6   2 -19   73.69   10.80
   6   2 -19   65.69    6.60
   4   2 -19   96.19   11.20
   4   2 -19   76.19    7.70
   2   2 -19    2.00    3.90
   2   2 -19   -0.10    1.30
   2   2 -19    1.50    2.10
   0   2 -19   -1.40    2.10
   0   2 -19    0.10    3.50
   0   2 -19    0.10    1.50
   0  -2  19    2.90    3.70
  -2   2 -19   19.10    2.80
  -2   2 -19   17.30    3.60
  -2   2 -19   19.40    5.50
   2  -2  19   18.60    5.20
  -4   2 -19  190.18   18.50
  -4   2 -19  192.58   15.60
  -4   2 -19  210.08   16.50
   4  -2  19  197.58   18.20
  -6   2 -19  113.29   10.30
  -6   2 -19  119.99   11.30
   6  -2  19  128.79   15.10
  -8   2 -19   57.89    6.90
  -8   2 -19   62.69    8.10
   8  -2  19   75.69   12.20
 -10   2 -19    0.80    3.60
 -10   2 -19   -0.70    2.70
  10  -2  19    9.00    6.90
  11   1 -19   11.10    6.30
   9   1 -19    3.00    4.60
   7   1 -19   52.39    8.90
   5   1 -19    4.80    3.90
   5   1 -19    2.40    1.80
   3   1 -19   74.69    9.40
   3   1 -19   69.99    7.80
   3   1 -19   67.99    6.60
  -3  -1  19   67.19    7.30
   1   1 -19  197.78   18.10
   1   1 -19  187.28   14.90
   1   1 -19  205.18   15.80
  -1  -1  19  197.78   16.90
  -1   1 -19    4.90    1.60
  -1   1 -19    7.60    4.40
  -1   1 -19    0.50    2.00
   1  -1  19   -0.30    3.30
  -3   1 -19  200.08   16.10
  -3   1 -19  197.08   19.00
  -3   1 -19  221.38   16.70
   3  -1  19  209.08   18.60
  -5   1 -19    5.60    3.00
  -5   1 -19    3.30    2.10
   5  -1  19    5.20    4.90
  -7   1 -19  103.69    9.40
  -7   1 -19  101.19    9.80
   7  -1  19  104.39   13.40
  -9   1 -19   57.69    6.50
  -9   1 -19   58.49    7.50
   9  -1  19   59.69   10.70
 -11   1 -19   69.39    7.60
 -11   1 -19   54.69    8.40
  11  -1  19   56.19   11.50
  10   0 -19    2.40    5.70
 -10   0  19    3.30    1.70
   8   0 -19    1.40    4.30
  -8   0  19    0.80    1.50
   6   0 -19    1.80    4.10
  -6   0  19   -0.70    1.30
   4   0 -19    7.20    4.80
   4   0 -19   -0.10    1.80
  -4   0  19    3.60    2.10
   2   0 -19    3.40    4.00
   2   0 -19   -0.50    1.60
  -2   0  19   -1.50    2.50
   0   0 -19    0.60    4.20
   0   0 -19    1.10    1.30
   0   0 -19    0.40    2.00
   0   0  19    8.20    3.80
  -2   0 -19    0.30    1.40
  -2   0 -19    0.10    2.00
  -2   0 -19   -2.30    4.00
   2   0  19    1.70    4.00
  -4   0 -19    0.80    4.60
  -4   0 -19   -3.30    2.00
  -4   0 -19    2.80    1.80
   4   0  19   -1.30    4.20
  -6   0 -19    8.10    3.40
  -6   0 -19    6.40    2.20
   6   0  19    4.50    4.90
  -8   0 -19   -4.20    3.00
  -8   0 -19   -1.00    2.10
   8   0  19    7.20    5.10
 -10   0 -19   -0.10    3.40
 -10   0 -19   -0.60    2.50
  10   0  19    1.40    5.60
 -12   0 -19    6.50    4.30
 -12   0 -19   -2.50    2.70
  12   0  19    8.80    7.90
 -13   1  19    3.90    2.40
 -11   1  19   10.10    2.70
   9  -1 -19    9.70    7.20
  -9   1  19    2.20    2.10
   7  -1 -19   55.39   10.80
  -7   1  19   49.40    5.50
   5  -1 -19    3.60    5.50
  -5   1  19    1.10    1.90
   3  -1 -19   80.19   12.70
   3  -1 -19   58.29    6.40
  -3   1  19   63.29    6.90
   1  -1 -19  188.48   20.40
   1  -1 -19  181.18   16.00
  -1   1  19  209.58   16.70
  -1   1  19  203.98   15.30
  -1  -1 -19    1.80    5.30
  -1  -1 -19    1.10    2.60
   1   1  19    2.30    3.40
   1   1  19    4.20    2.00
  -3  -1 -19  217.78   17.30
  -3  -1 -19  193.28   21.20
   3   1  19  209.48   19.00
  -5  -1 -19    3.10    3.20
  -5  -1 -19    6.30    6.60
  -5  -1 -19    5.40    2.20
   5   1  19    2.60    4.20
  -7  -1 -19   93.29    8.70
  -7  -1 -19  125.49   16.70
  -7  -1 -19   97.09   10.40
   7   1  19   83.59   12.40
  -9  -1 -19   48.40    5.70
  -9  -1 -19   48.00    7.50
   9   1  19   54.79   10.00
 -11  -1 -19   50.39    7.70
 -11  -1 -19   51.89    6.20
  11   1  19   44.60   10.40
 -12   2  19   47.00    5.90
 -10   2  19    9.40    3.20
   8  -2 -19   21.20   10.10
  -8   2  19   23.80    4.10
   6  -2 -19   47.20   12.60
  -6   2  19   68.69    6.60
   4  -2 -19  104.99   16.50
  -4   2  19  101.89    9.00
  -4   2  19   92.39    8.10
   2  -2 -19   -5.00    5.70
   2  -2 -19   -0.90    2.60
  -2   2  19    1.30    2.40
  -2   2  19   -1.80    1.50
   0  -2 -19    4.30    7.50
   0  -2 -19   -1.00    2.70
   0   2  19   -1.40    1.80
   0   2  19   -0.10    2.80
  -2  -2 -19   23.80    9.20
  -2  -2 -19   27.90    4.70
   2   2  19   21.20    3.50
   2   2  19   23.20    5.50
  -4  -2 -19  184.98   20.60
  -4  -2 -19  177.88   16.20
   4   2  19  197.68   17.50
   4   2  19  174.08   15.10
  -6  -2 -19  106.69   11.50
  -6  -2 -19  119.69   18.10
   6   2  19  101.49   10.10
   6   2  19   88.89   12.30
  -8  -2 -19   47.70    7.60
  -8  -2 -19   57.39   13.10
   8   2  19   49.40    6.60
   8   2  19   36.10    8.50
 -10  -2 -19   -2.00    4.10
  10   2  19    0.10    5.30
  10   2  19    3.80    3.60
 -11   3  19    6.50    3.50
   9  -3 -19  107.89   20.40
  -9   3  19  111.19   10.40
   7  -3 -19   11.40    9.50
  -7   3  19   12.60    2.50
  -7   3  19   15.50    3.60
   5  -3 -19   -0.60    6.80
  -5   3  19    2.10    2.60
  -5   3  19    1.40    1.80
   3  -3 -19  187.98   23.00
  -3   3  19  201.28   15.50
  -3   3  19  184.98   16.10
   1  -3 -19  372.56   32.10
   1  -3 -19  422.06   38.10
  -1   3  19  407.86   31.60
  -1   3  19  402.56   30.80
  -1  -3 -19    5.30    7.60
  -1  -3 -19    4.20    3.90
   1   3  19    4.10    3.30
   1   3  19    5.80    2.90
  -3  -3 -19   17.60   10.00
  -3  -3 -19   14.60    4.70
   3   3  19    7.90    4.40
   3   3  19   13.20    3.70
  -5  -3 -19   26.00    6.10
  -5  -3 -19   42.30   13.10
   5   3  19   31.10    6.80
   5   3  19   29.60    5.20
  -7  -3 -19    1.00    4.60
  -7  -3 -19   -1.20    7.60
   7   3  19   10.20    4.00
   7   3  19    9.40    5.60
  -9  -3 -19    6.30    4.80
  -9  -3 -19   -0.60   10.70
   9   3  19    0.60    3.60
   9   3  19   -0.60    5.10
   8  -4 -19   65.09   19.20
  -8   4  19   79.09    8.20
  -8   4  19   98.19   10.20
   6  -4 -19   26.80   14.60
  -6   4  19   14.20    3.30
  -6   4  19   17.40    4.20
   4  -4 -19   43.40   15.20
  -4   4  19   36.80    5.80
  -4   4  19   34.80    4.70
   2  -4 -19   12.80   10.40
   2  -4 -19    2.50    4.50
  -2   4  19    1.60    3.00
  -2   4  19    7.00    2.80
   0  -4 -19   34.10    6.80
   0  -4 -19   35.40   13.50
   0   4  19   26.50    5.50
   0   4  19   34.30    5.30
  -2  -4 -19    1.30    3.70
  -2  -4 -19    2.00    9.40
   2   4  19    5.30    3.50
   2   4  19   -1.90    3.10
  -4  -4 -19    7.40   10.20
  -4  -4 -19    3.00    4.40
   4   4  19    8.20    4.50
   4   4  19    6.20    4.20
  -6  -4 -19    4.10    4.80
  -6  -4 -19    2.50   10.50
   6   4  19    9.70    4.70
   6   4  19    7.70    5.40
  -8  -4 -19    5.30    5.60
  -8  -4 -19   -1.00   11.60
   8   4  19   -5.40    5.30
   8   4  19    3.00    4.60
   5  -5 -19    0.20   12.70
  -5   5  19    3.50    2.90
  -5   5  19    8.00    3.80
   3  -5 -19    9.30   12.80
  -3   5  19    9.20    3.70
  -3   5  19   10.40    3.90
   1  -5 -19   10.70    6.00
   1  -5 -19    3.60   12.60
  -1   5  19   -2.50    3.30
  -1   5  19    0.90    3.00
  -1  -5 -19   15.30    7.20
  -1  -5 -19    9.80   13.70
   1   5  19    9.80    4.80
   1   5  19    5.30    4.40
  -3  -5 -19    2.60   13.90
  -3  -5 -19    6.40    5.50
   3   5  19   -0.10    4.10
   3   5  19    3.20    4.60
   3   5 -20   -2.00    3.40
   1   5 -20   -1.60    2.80
  -1   5 -20   -0.80    3.20
   8   4 -20    0.20    3.70
   8   4 -20    4.20    8.40
   6   4 -20   -0.30    6.20
   6   4 -20    2.20    2.50
   4   4 -20    1.10    2.20
   4   4 -20    6.20    3.10
   4   4 -20    1.10    6.80
   2   4 -20    4.20    2.90
   2   4 -20    2.20    2.30
   2   4 -20   -4.50    5.30
   0   4 -20    5.10    6.30
   0   4 -20    5.00    3.10
   0   4 -20    4.60    4.10
  -2   4 -20   43.70    7.00
  -2   4 -20   51.49    5.70
  -2   4 -20   47.00   12.80
   2  -4  20   33.50    8.10
  -4   4 -20    8.30    5.60
  -4   4 -20    4.80    2.90
  -4   4 -20    5.30    7.00
   4  -4  20   -1.50    5.30
  -6   4 -20    3.80    3.00
  -6   4 -20   -0.10    5.10
   6  -4  20   -3.70    6.20
  11   3 -20   -0.30    2.80
  11   3 -20    0.10    6.30
   9   3 -20   38.60    5.40
   9   3 -20   47.50   10.80
   7   3 -20   37.50    9.60
   7   3 -20   29.30    4.60
   5   3 -20    5.00    2.80
   5   3 -20    3.30    4.50
   3   3 -20   68.69    6.20
   3   3 -20   76.49   11.50
   3   3 -20   57.29    7.10
   1   3 -20   66.59   10.90
   1   3 -20   68.59    7.40
   1   3 -20   67.09    6.40
  -1   3 -20   40.00    9.00
  -1   3 -20   43.30    5.80
  -1   3 -20   42.70    4.80
   1  -3  20   38.30    7.00
  -3   3 -20   16.60    4.30
  -3   3 -20   13.90    6.70
  -3   3 -20   13.90    3.10
   3  -3  20   15.70    6.20
  -5   3 -20   14.20    3.50
  -5   3 -20   18.10    4.50
   5  -3  20   13.40    6.30
  -7   3 -20   95.89   11.10
  -7   3 -20  104.49    9.50
   7  -3  20   79.69   13.90
  -9   3 -20    2.60    3.30
  -9   3 -20   -0.30    4.30
   9  -3  20    5.60    7.90
  12   2 -20    2.90    5.90
  10   2 -20   49.40   10.70
  10   2 -20   44.50    5.30
   8   2 -20    2.00    4.50
   8   2 -20    3.20    2.20
   6   2 -20   11.90    5.70
   6   2 -20    9.20    2.60
   4   2 -20   -0.30    2.00
   4   2 -20   -0.10    4.00
   2   2 -20    3.10    1.60
   2   2 -20    1.00    2.10
   2   2 -20   -4.30    3.40
   0   2 -20    5.50    4.10
   0   2 -20    6.00    1.80
   0   2 -20   -0.80    2.20
   0  -2  20    8.70    4.20
  -2   2 -20    9.40    2.20
  -2   2 -20    8.20    3.00
  -2   2 -20    9.00    5.00
   2  -2  20    8.20    4.90
  -4   2 -20   71.99   10.70
  -4   2 -20   76.09    8.10
  -4   2 -20   66.29    6.80
   4  -2  20   86.59   10.80
  -6   2 -20   52.99    5.90
  -6   2 -20   51.39    6.80
   6  -2  20   41.60    8.50
  -8   2 -20   15.60    3.60
  -8   2 -20   11.50    4.40
   8  -2  20   14.70    7.10
 -10   2 -20    3.30    4.00
 -10   2 -20   -0.90    2.90
  10  -2  20   -7.40    6.50
  11   1 -20   22.70    7.60
   9   1 -20   58.89   10.10
   7   1 -20  257.77   23.60
   7   1 -20  265.27   20.30
   5   1 -20   -2.50    1.70
   5   1 -20    0.10    3.90
   3   1 -20  362.46   27.70
   3   1 -20  383.26   30.60
   3   1 -20  352.96   28.50
  -3  -1  20  343.57   27.90
   1   1 -20    3.70    4.30
   1   1 -20    1.30    1.40
   1   1 -20    1.80    2.10
  -1  -1  20   -3.80    3.50
  -1   1 -20  254.27   18.90
  -1   1 -20  240.98   22.10
  -1   1 -20  260.17   19.60
   1  -1  20  215.38   20.90
  -3   1 -20   47.50    8.50
  -3   1 -20   45.10    4.80
  -3   1 -20   46.70    5.60
   3  -1  20   35.30    7.30
  -5   1 -20  169.48   18.00
  -5   1 -20  191.58   15.50
  -5   1 -20  183.38   14.70
   5  -1  20  180.58   17.70
  -7   1 -20    2.30    2.30
  -7   1 -20   -4.00    2.90
   7  -1  20    5.30    5.30
  -9   1 -20    5.60    3.70
  -9   1 -20   -1.40    2.40
   9  -1  20    5.40    6.50
 -11   1 -20   -1.30    2.90
 -11   1 -20    2.90    4.40
  11  -1  20   10.90    7.80
  10   0 -20   82.69   12.60
 -10   0  20   57.39    5.70
   8   0 -20  151.98   16.90
  -8   0  20  165.38   12.80
   6   0 -20   21.70    6.60
  -6   0  20   21.00    3.10
   4   0 -20  521.75   38.90
   4   0 -20  499.45   42.30
  -4   0  20  529.25   39.10
   2   0 -20  316.37   29.20
   2   0 -20  352.66   26.20
  -2   0  20  354.96   27.00
   0   0 -20 1081.59   78.99
   0   0 -20  988.20   78.29
   0   0 -20 1078.29   82.09
   0   0  20 1120.79   80.39
  -2   0 -20   59.29    6.70
  -2   0 -20   71.19   10.90
  -2   0 -20   60.29    5.80
   2   0  20   66.39    9.20
  -4   0 -20   42.50    9.00
  -4   0 -20   41.10    4.50
  -4   0 -20   40.60    5.50
   4   0  20   37.20    7.50
  -6   0 -20  241.08   19.40
  -6   0 -20  221.68   22.70
  -6   0 -20  234.88   18.50
   6   0  20  238.68   21.80
  -8   0 -20  262.67   21.70
  -8   0 -20  295.07   22.90
   8   0  20  273.07   25.60
 -10   0 -20    4.00    3.80
 -10   0 -20    2.70    2.70
  10   0  20   -7.60    5.70
 -12   0 -20   22.80    4.50
 -12   0 -20    6.30    4.60
  12   0  20    5.10    7.40
 -13   1  20    0.80    2.50
 -11   1  20   28.10    4.00
   9  -1 -20   66.39   13.00
  -9   1  20   60.49    6.10
   7  -1 -20  281.17   27.70
  -7   1  20  295.57   22.60
   5  -1 -20    5.10    6.10
  -5   1  20    1.40    2.00
   3  -1 -20  368.36   29.00
   3  -1 -20  357.56   33.50
  -3   1  20  401.56   29.30
   1  -1 -20    1.30    2.30
   1  -1 -20   -1.20    5.40
  -1   1  20    2.40    1.60
  -1  -1 -20  229.28   23.30
  -1  -1 -20  222.98   19.20
   1   1  20  249.78   18.60
   1   1  20  246.38   20.50
  -3  -1 -20   49.60   10.70
  -3  -1 -20   37.60    5.70
   3   1  20   40.80    7.60
  -5  -1 -20  185.98   20.00
  -5  -1 -20  186.78   15.70
  -5  -1 -20  176.48   14.30
   5   1  20  163.08   17.50
  -7  -1 -20   -6.00    6.30
  -7  -1 -20    1.70    3.60
  -7  -1 -20   -2.90    1.90
   7   1  20   -1.10    4.00
  -9  -1 -20   -0.20    3.80
  -9  -1 -20    0.30    2.20
   9   1  20    5.70    6.40
 -11  -1 -20    1.10    2.70
 -11  -1 -20    7.10    4.60
  11   1  20   -0.20    6.40
 -12   2  20    3.10    2.80
 -10   2  20   56.79    6.60
   8  -2 -20    1.70    7.80
  -8   2  20    1.00    2.50
   6  -2 -20   17.10    8.60
  -6   2  20   10.80    3.00
   4  -2 -20    3.10    7.00
  -4   2  20    0.30    2.10
   2  -2 -20    1.00    5.90
   2  -2 -20    0.20    2.80
  -2   2  20    0.20    1.60
  -2   2  20   -1.60    2.30
   0  -2 -20    3.40    3.30
   0  -2 -20   12.60    7.70
   0   2  20    5.30    2.30
   0   2  20   11.50    4.00
  -2  -2 -20    7.10    7.30
  -2  -2 -20   -1.00    3.30
   2   2  20    3.90    3.70
   2   2  20    7.70    2.70
  -4  -2 -20   52.99    7.30
  -4  -2 -20   42.90   11.60
   4   2  20   60.49    6.60
   4   2  20   69.19    9.30
  -6  -2 -20   50.79   12.90
  -6  -2 -20   34.60    6.10
   6   2  20   31.50    5.20
   6   2  20   28.80    7.10
  -8  -2 -20   16.10    4.70
  -8  -2 -20   25.90    9.60
   8   2  20    9.50    6.40
   8   2  20    8.20    3.90
 -10  -2 -20   -2.00    4.30
  10   2  20    3.10    6.80
  10   2  20    3.90    3.50
 -11   3  20    3.60    3.20
   9  -3 -20   59.19   15.80
  -9   3  20   38.10    5.80
   7  -3 -20   29.60   11.90
  -7   3  20   31.10    5.00
  -7   3  20   37.00    4.10
   5  -3 -20   -2.40    7.20
  -5   3  20    4.80    2.10
  -5   3  20    5.30    2.80
   3  -3 -20   61.09   13.90
   3  -3 -20   40.80    6.90
  -3   3  20   46.90    6.50
  -3   3  20   60.79    5.80
   1  -3 -20   41.50    7.60
   1  -3 -20   75.09   15.00
  -1   3  20   53.89    6.10
  -1   3  20   57.79    7.30
  -1  -3 -20   45.90    7.20
  -1  -3 -20   46.60   13.30
   1   3  20   26.50    5.40
   1   3  20   37.90    5.40
  -3  -3 -20   15.40    4.90
  -3  -3 -20   22.10   10.50
   3   3  20    9.20    3.30
   3   3  20    4.40    3.90
  -5  -3 -20   13.80    5.00
  -5  -3 -20   26.50   11.50
   5   3  20   11.30    5.10
   5   3  20   31.20    5.30
  -7  -3 -20   67.79   15.90
  -7  -3 -20   93.79   10.60
   7   3  20   67.99    8.50
   7   3  20   59.49   10.60
  -9  -3 -20    2.50    9.30
  -9  -3 -20    0.70    4.80
   9   3  20    6.80    4.00
   9   3  20    2.00    5.20
   8  -4 -20    4.80   12.50
  -8   4  20   -1.60    2.80
   6  -4 -20    0.00   10.30
  -6   4  20   -1.60    3.20
  -6   4  20    2.60    2.60
   4  -4 -20    4.50    9.90
  -4   4  20    4.20    2.50
  -4   4  20    2.60    3.30
   2  -4 -20   -4.00    8.00
   2  -4 -20    4.40    4.50
  -2   4  20   -0.10    3.00
  -2   4  20    1.30    2.60
   0  -4 -20    0.40    4.50
   0  -4 -20    8.80   11.00
   0   4  20    4.80    3.30
   0   4  20    3.30    2.90
  -2  -4 -20   35.20   14.20
  -2  -4 -20   33.60    7.20
   2   4  20   38.00    5.80
   2   4  20   28.50    6.20
  -4  -4 -20    4.30   10.90
  -4  -4 -20    6.70    4.60
   4   4  20   -2.10    4.00
   4   4  20    1.80    4.10
  -6  -4 -20   -5.40    4.50
  -6  -4 -20   14.20   12.40
   6   4  20    8.20    5.00
   6   4  20    1.20    4.40
   3  -5 -20   10.00   13.10
  -3   5  20    4.40    3.70
  -3   5  20   -1.30    3.10
   1  -5 -20    0.40   11.50
   1  -5 -20   -1.50    5.90
  -1   5  20   -1.60    3.10
  -1   5  20   -1.70    3.50
  -1  -5 -20   -3.20    5.60
  -1  -5 -20    6.30   13.00
   1   5  20    7.40    4.70
   1   5  20   -2.10    4.00
   1   5 -21    2.10    2.90
   8   4 -21    0.30    6.80
   8   4 -21    5.10    4.40
   6   4 -21    0.20    6.10
   6   4 -21    0.90    3.00
   4   4 -21   29.50   11.50
   4   4 -21   14.90    3.60
   4   4 -21   14.80    3.90
   2   4 -21   16.80    5.50
   2   4 -21   10.30    7.20
   2   4 -21   19.20    3.60
   0   4 -21   10.00    5.10
   0   4 -21   11.60    3.00
   0   4 -21   11.40    7.80
  -2   4 -21   58.09    8.20
  -2   4 -21   68.69    7.10
   2  -4  21   58.99   10.40
  -4   4 -21    6.20    8.00
  -4   4 -21    8.70    4.80
  -4   4 -21    2.50    2.80
   4  -4  21   -7.50    5.60
  -6   4 -21   46.60    6.80
  -6   4 -21   40.20    8.10
   6  -4  21   54.89   12.40
  11   3 -21    3.70    6.60
  11   3 -21   -0.60    3.30
   9   3 -21    3.20    3.40
   7   3 -21   31.50    9.30
   7   3 -21   24.20    4.40
   5   3 -21    0.10    5.10
   5   3 -21   -3.70    2.20
   3   3 -21  112.89   11.10
   3   3 -21  135.99   10.20
   3   3 -21  104.79   14.40
   1   3 -21  161.28   12.40
   1   3 -21  151.38   13.90
   1   3 -21  136.39   16.40
  -1   3 -21   35.00    4.50
  -1   3 -21   31.80    5.90
  -1   3 -21   36.30    8.70
   1  -3  21   26.40    7.30
  -3   3 -21   80.69    7.40
  -3   3 -21   74.89    9.80
  -3   3 -21   76.59   12.40
   3  -3  21   62.89   10.60
  -5   3 -21   49.99    8.40
  -5   3 -21   55.39   10.80
  -5   3 -21   54.79    6.30
   5  -3  21   51.19   10.30
  -7   3 -21   78.59    8.50
  -7   3 -21   72.29    9.80
   7  -3  21   62.59   12.20
  -9   3 -21   25.30    6.30
  -9   3 -21   21.30    4.70
   9  -3  21   22.00    9.50
  12   2 -21   12.10    8.10
  10   2 -21  105.39   16.50
  10   2 -21   94.19    9.00
   8   2 -21   25.10    8.20
   8   2 -21   21.20    3.80
   6   2 -21  152.28   12.30
   6   2 -21  139.39   16.20
   4   2 -21  123.59   14.10
   4   2 -21  112.49   10.40
   2   2 -21   34.20    7.80
   2   2 -21   32.60    4.60
   2   2 -21   29.80    3.40
  -2  -2  21   39.60    6.50
   0   2 -21   69.89    6.90
   0   2 -21   54.29    5.50
   0   2 -21   71.29   10.20
   0  -2  21   43.50    8.00
  -2   2 -21   58.79    5.80
  -2   2 -21   68.69    7.20
  -2   2 -21   56.59   10.20
   2  -2  21   59.29    8.80
  -4   2 -21    1.20    3.20
  -4   2 -21    3.80    2.20
  -4   2 -21    1.10    4.90
   4  -2  21   -4.80    4.40
  -6   2 -21   51.29    5.70
  -6   2 -21   52.39    6.70
   6  -2  21   32.10    8.80
  -8   2 -21   34.60    5.30
  -8   2 -21   48.20    6.80
   8  -2  21   28.90    8.80
 -10   2 -21   27.90    6.50
 -10   2 -21   23.00    4.50
  10  -2  21   32.80   10.60
  13   1 -21  131.49   18.40
  11   1 -21  109.29   15.10
   9   1 -21  102.69   14.30
   7   1 -21   73.89    6.90
   7   1 -21   73.09   11.40
   5   1 -21  163.48   17.10
   5   1 -21  165.58   13.50
   3   1 -21   12.30    5.30
   3   1 -21    6.30    2.50
  -3  -1  21   16.40    3.80
   1   1 -21   71.49    7.20
   1   1 -21   68.99    6.00
   1   1 -21   66.79   10.50
  -1  -1  21   73.69    9.20
  -1   1 -21  166.48   13.30
  -1   1 -21  143.99   15.90
  -1   1 -21  156.88   12.40
   1  -1  21  153.28   14.90
  -3   1 -21   25.70    3.60
  -3   1 -21   28.50    7.00
  -3   1 -21   34.40    4.70
   3  -1  21   26.20    6.50
  -5   1 -21   20.10    3.40
  -5   1 -21   16.00    6.90
  -5   1 -21   20.70    4.20
   5  -1  21   15.30    6.20
  -7   1 -21   61.69    7.50
  -7   1 -21   58.39    6.20
   7  -1  21   44.90    9.40
  -9   1 -21   50.49    5.80
  -9   1 -21   41.40    6.50
   9  -1  21   30.80    9.80
 -11   1 -21    6.40    3.50
 -11   1 -21    1.90    4.10
  11  -1  21    2.40    7.20
  10   0 -21    1.70    6.00
   8   0 -21   -1.60    4.50
  -8   0  21   -0.10    1.60
   6   0 -21   -2.00    4.00
  -6   0  21    0.70    1.80
   4   0 -21   -1.70    1.80
   4   0 -21    4.70    5.00
  -4   0  21   -2.20    2.10
   2   0 -21    3.40    2.20
   2   0 -21   -1.30    4.60
  -2   0  21    2.30    2.90
   0   0 -21    0.80    1.60
   0   0 -21    3.10    2.40
   0   0 -21    2.20    4.70
   0   0  21    1.50    3.50
  -2   0 -21   -1.10    4.60
  -2   0 -21    0.50    1.60
  -2   0 -21   -1.90    2.30
   2   0  21    4.80    4.40
  -4   0 -21    0.60    1.80
  -4   0 -21    5.60    5.70
  -4   0 -21    0.20    2.50
   4   0  21    3.90    4.30
  -6   0 -21   -0.70    2.10
  -6   0 -21   -0.80    3.20
  -6   0 -21    1.20    6.90
   6   0  21    7.00    5.30
  -8   0 -21    3.50    3.60
  -8   0 -21    1.00    2.40
   8   0  21    1.00    5.30
 -10   0 -21    6.00    4.10
 -10   0 -21    1.80    2.80
  10   0  21    0.20    5.80
 -12   0 -21    6.90    4.60
 -12   0 -21    1.40    3.10
  12   0  21   12.70    8.60
 -13   1  21  106.09    9.70
 -11   1  21  115.89   10.10
   9  -1 -21  118.89   17.90
  -9   1  21  111.69    9.90
   7  -1 -21   81.69   13.90
  -7   1  21   75.69    7.30
   5  -1 -21  154.48   19.70
  -5   1  21  197.08   14.90
   3  -1 -21   14.60    7.60
   3  -1 -21    6.90    2.90
  -3   1  21   13.60    3.30
   1  -1 -21   73.19   12.50
   1  -1 -21   63.59    6.90
  -1   1  21   59.09    5.90
  -1   1  21   69.49    8.20
  -1  -1 -21  139.29   17.50
  -1  -1 -21  135.99   12.80
   1   1  21  152.58   12.10
   1   1  21  162.28   14.50
  -3  -1 -21   20.60    8.10
  -3  -1 -21   17.20    4.00
   3   1  21   22.30    5.80
  -5  -1 -21   13.80    4.00
  -5  -1 -21   17.20    8.20
   5   1  21    5.40    5.40
  -7  -1 -21   49.80   12.10
  -7  -1 -21   57.89    7.60
  -7  -1 -21   53.89    6.00
   7   1  21   55.49   10.00
  -9  -1 -21   36.90    6.50
  -9  -1 -21   39.70    5.00
   9   1  21   42.90   10.00
 -11  -1 -21    4.50    4.60
  11   1  21   -5.30    5.90
 -12   2  21    8.40    3.10
  10  -2 -21   91.69   18.00
 -10   2  21  115.79   10.20
   8  -2 -21   16.50    9.70
  -8   2  21   18.20    3.60
   6  -2 -21  159.08   20.20
  -6   2  21  156.58   13.30
   4  -2 -21  125.09   18.60
  -4   2  21  102.19    9.90
   2  -2 -21   29.50    5.40
   2  -2 -21   36.60   11.10
  -2   2  21   37.90    4.20
  -2   2  21   37.70    5.60
   0  -2 -21   56.39   12.70
   0  -2 -21   47.90    6.90
   0   2  21   52.49    5.70
   0   2  21   51.69    7.20
  -2  -2 -21   71.39    8.40
  -2  -2 -21   63.89   14.20
   2   2  21   45.20    8.60
   2   2  21   78.09    7.10
  -4  -2 -21   -0.30    3.20
  -4  -2 -21    2.80    7.40
   4   2  21    1.80    2.80
   4   2  21   -2.90    3.80
  -6  -2 -21   49.00   12.10
  -6  -2 -21   40.80    6.70
   6   2  21   35.80    5.60
   6   2  21   30.50    7.10
  -8  -2 -21   38.60    6.50
  -8  -2 -21   38.00   11.90
   8   2  21   29.60    5.50
   8   2  21   24.60    7.80
 -10  -2 -21   15.00    6.10
  10   2  21   17.00    4.90
  10   2  21   21.20    7.70
 -11   3  21   -1.80    2.90
   9  -3 -21   10.00   10.70
  -9   3  21    1.50    3.20
   7  -3 -21   23.50   11.80
  -7   3  21   24.80    4.40
   5  -3 -21    1.20    7.90
  -5   3  21   -1.10    1.80
  -5   3  21    1.00    2.70
   3  -3 -21   95.19   11.50
   3  -3 -21  120.79   19.70
  -3   3  21  112.69   10.60
  -3   3  21  112.19    9.70
   1  -3 -21  134.19   20.40
   1  -3 -21  103.29   11.80
  -1   3  21   99.09   10.60
  -1   3  21  102.69    9.60
  -1  -3 -21   47.20   13.70
  -1  -3 -21   26.10    6.10
   1   3  21   34.40    5.20
   1   3  21   27.00    5.60
  -3  -3 -21   41.00    8.00
  -3  -3 -21   80.49   16.30
   3   3  21   81.19    8.00
   3   3  21   53.99    8.50
  -5  -3 -21   44.60   13.30
  -5  -3 -21   47.30    8.60
   5   3  21   40.00    8.70
   5   3  21   78.59    7.90
  -7  -3 -21   65.79   15.50
  -7  -3 -21   42.50    7.70
   7   3  21   53.99    7.50
   7   3  21   28.00    8.20
  -9  -3 -21   21.50    7.00
  -9  -3 -21   33.90   13.90
   9   3  21   20.90    7.30
   9   3  21   26.20    5.60
   8  -4 -21   17.20   15.30
  -8   4  21    7.70    3.60
   6  -4 -21   -7.70   10.70
  -6   4  21   -0.70    3.00
  -6   4  21   -0.30    2.30
   4  -4 -21   14.60   12.90
  -4   4  21    9.50    3.70
  -4   4  21   10.00    3.20
   2  -4 -21   13.90    5.40
   2  -4 -21   37.60   14.10
  -2   4  21   23.40    4.20
  -2   4  21   20.50    5.10
   0  -4 -21   10.90    5.40
   0  -4 -21   -2.50    8.80
   0   4  21   11.50    4.10
   0   4  21    4.50    3.70
  -2  -4 -21   27.20    7.40
  -2  -4 -21   49.20   15.80
   2   4  21   40.50    7.10
   2   4  21   50.99    6.80
  -4  -4 -21    4.60    9.80
  -4  -4 -21    2.70    5.30
   4   4  21    4.30    4.80
   4   4  21   -4.10    3.50
  -6  -4 -21   31.70   14.30
  -6  -4 -21   20.40    7.00
   6   4  21   33.40    6.50
   6   4  21   29.10    7.50
   3  -5 -21    3.90   12.10
   1  -5 -21   -7.20   11.60
   1  -5 -21    4.10    6.70
  -1   5  21   -1.60    3.30
  -1   5  21    1.10    3.60
  -1  -5 -21   -2.00   12.20
   8   4 -22    3.50    7.60
   8   4 -22    2.10    4.10
   6   4 -22   20.80    5.40
   6   4 -22   34.50   11.70
   4   4 -22  105.29   12.80
   4   4 -22  115.19   14.80
   4   4 -22   99.89    9.40
   2   4 -22   43.40   12.60
   2   4 -22   35.50    5.60
   2   4 -22   38.00    6.10
   0   4 -22    2.40    3.60
   0   4 -22    3.30    2.60
   0   4 -22   -2.50    7.00
  -2   4 -22    3.80    3.30
  -2   4 -22    1.80    4.10
  -2   4 -22   -1.40    7.80
   2  -4  22    8.00    6.80
  -4   4 -22    1.60    3.10
  -4   4 -22    1.60    7.30
  -4   4 -22   -4.50    4.50
   4  -4  22    9.80    6.90
  -6   4 -22   -0.60    5.10
  -6   4 -22   -0.70    3.50
   6  -4  22    9.40    7.80
  11   3 -22   12.40    8.20
  11   3 -22   11.40    4.40
   9   3 -22    1.40    2.50
   9   3 -22    3.00    6.70
   7   3 -22   -1.10    2.20
   7   3 -22    0.50    6.10
   5   3 -22   69.69   13.20
   5   3 -22   70.39    7.80
   3   3 -22  141.79   11.30
   3   3 -22  137.69   16.70
   3   3 -22  122.89   12.50
   1   3 -22   17.50    3.10
   1   3 -22   19.30    4.00
   1   3 -22   21.10    7.50
  -1  -3  22   13.20    5.70
  -1   3 -22  241.58   22.50
  -1   3 -22  208.88   19.10
  -1   3 -22  241.58   17.80
   1  -3  22  167.98   19.80
  -3   3 -22   22.60    4.80
  -3   3 -22   22.30    3.90
  -3   3 -22   21.30    8.40
   3  -3  22   18.60    7.00
  -5   3 -22   63.79    6.80
  -5   3 -22   57.59   12.20
  -5   3 -22   71.69    8.60
   5  -3  22   30.40    9.60
  -7   3 -22   40.50    5.80
  -7   3 -22   37.10    6.70
   7  -3  22   30.40    9.70
  -9   3 -22   23.20    5.00
  -9   3 -22   16.10    6.10
   9  -3  22    8.00    8.90
  12   2 -22   12.70    7.90
  10   2 -22   35.00   10.10
  10   2 -22   37.30    5.30
   8   2 -22    1.20    4.70
   8   2 -22    3.90    2.60
   6   2 -22    4.70    5.40
   6   2 -22    8.00    2.80
   4   2 -22  325.77   28.70
   4   2 -22  317.27   25.20
   2   2 -22    7.40    5.20
   2   2 -22    5.80    1.80
   2   2 -22    8.20    2.90
   0   2 -22   30.00    4.80
   0   2 -22   25.80    7.00
   0   2 -22   30.30    3.60
   0  -2  22   20.40    5.70
  -2   2 -22  145.99   12.70
  -2   2 -22  158.98   11.80
  -2   2 -22  132.59   15.40
   2  -2  22  113.89   14.60
  -4   2 -22   37.80    5.60
  -4   2 -22   33.70    4.50
  -4   2 -22   43.00    9.10
   4  -2  22   32.70    7.90
  -6   2 -22   18.00    3.50
  -6   2 -22   14.60    4.50
   6  -2  22   11.80    6.70
  -8   2 -22   16.90    3.90
  -8   2 -22   12.20    4.70
   8  -2  22    6.80    7.20
 -10   2 -22    2.50    4.50
 -10   2 -22    0.90    3.20
  10  -2  22   -4.90    7.20
  13   1 -22   24.10    9.30
  11   1 -22   -1.90    5.50
   9   1 -22   22.30    7.50
   7   1 -22   -0.50    4.00
   7   1 -22    1.10    2.00
   5   1 -22   70.39   11.20
   5   1 -22   80.79    7.40
   3   1 -22    5.20    2.50
   3   1 -22    7.60    4.80
  -3  -1  22    7.90    3.70
   1   1 -22    7.20    5.10
   1   1 -22    3.90    1.80
   1   1 -22    7.50    2.60
  -1  -1  22   14.20    5.10
  -1   1 -22   41.20    4.40
  -1   1 -22   48.20    9.10
  -1   1 -22   43.60    5.30
   1  -1  22   39.20    7.60
  -3   1 -22  150.98   12.40
  -3   1 -22  140.69   11.50
  -3   1 -22  126.69   14.90
   3  -1  22  126.39   15.00
  -5   1 -22    1.30    3.40
  -5   1 -22    8.20    2.70
  -5   1 -22    1.70    5.90
   5  -1  22    6.60    5.20
  -7   1 -22  132.39   11.80
  -7   1 -22  133.59   12.70
   7  -1  22  142.39   17.20
  -9   1 -22   34.80    6.90
  -9   1 -22   48.10    5.70
   9  -1  22   38.10   10.30
 -11   1 -22   99.69   10.30
 -11   1 -22  112.99   11.80
  11  -1  22   61.79   14.50
  10   0 -22   89.79   13.70
 -10   0  22   55.59    5.80
   8   0 -22   26.50    7.50
  -8   0  22   15.20    2.90
   6   0 -22    1.70    5.10
  -6   0  22    0.30    1.80
   4   0 -22   -1.20    1.90
   4   0 -22    0.10    4.40
  -4   0  22    1.50    2.50
   2   0 -22   41.10    8.30
   2   0 -22   23.20    3.90
  -2   0  22   32.40    5.40
   0   0 -22   29.30    3.50
   0   0 -22   37.90    4.80
   0   0 -22   34.40    8.80
   0   0  22   42.50    6.80
  -2   0 -22  418.76   32.60
  -2   0 -22  455.75   33.50
  -2   0 -22  442.56   37.10
   2   0  22  415.16   35.20
  -4   0 -22   41.50    5.50
  -4   0 -22   45.30   10.50
  -4   0 -22   36.10    4.40
   4   0  22   29.40    7.30
  -6   0 -22  553.34   40.90
  -6   0 -22  513.85   45.50
  -6   0 -22  572.44   42.00
   6   0  22  510.95   44.00
  -8   0 -22  391.66   29.80
  -8   0 -22  389.36   30.90
   8   0  22  362.16   33.50
 -10   0 -22   49.00    7.00
 -10   0 -22   24.50    4.70
  10   0  22   29.20    8.70
 -11   1  22    1.40    2.20
   9  -1 -22   19.90    9.50
  -9   1  22   17.50    3.30
   7  -1 -22   -0.50    6.30
  -7   1  22    1.00    2.10
   5  -1 -22   83.59   14.40
  -5   1  22   75.79    7.60
   3  -1 -22   11.50    7.10
   3  -1 -22   10.40    3.20
  -3   1  22   15.80    3.50
   1  -1 -22    6.00    2.90
   1  -1 -22    4.70    6.80
  -1   1  22   16.40    4.40
  -1   1  22    6.90    2.20
  -1  -1 -22   43.30    5.80
  -1  -1 -22   44.80   10.60
   1   1  22   42.00    5.00
   1   1  22   42.50    7.30
  -3  -1 -22  123.99   11.70
  -3  -1 -22  129.99   16.70
   3   1  22  129.79   14.50
  -5  -1 -22    3.80    3.70
  -5  -1 -22    8.90    6.60
   5   1  22    9.30    5.70
  -7  -1 -22  138.99   18.80
  -7  -1 -22  124.89   12.40
  -7  -1 -22  132.99   11.00
   7   1  22  100.09   14.60
  -9  -1 -22   35.60    6.60
  -9  -1 -22   37.80    5.10
   9   1  22   33.30    9.10
 -11  -1 -22   98.79   11.60
  11   1  22   82.69   14.50
 -12   2  22   13.50    3.70
  10  -2 -22   32.70   13.00
 -10   2  22   38.00    5.30
   8  -2 -22   10.20    9.60
  -8   2  22    2.90    2.50
   6  -2 -22   11.00    8.70
  -6   2  22    9.70    3.00
   4  -2 -22  286.57   29.70
  -4   2  22  302.67   23.70
   2  -2 -22    5.80    3.70
   2  -2 -22    8.80    8.50
  -2   2  22    7.20    3.30
  -2   2  22    2.00    2.00
   0  -2 -22   24.20    9.70
   0  -2 -22   19.90    4.80
   0   2  22   20.90    5.00
   0   2  22   20.60    3.50
  -2  -2 -22  153.58   21.00
  -2  -2 -22  122.69   12.80
   2   2  22  134.29   11.70
   2   2  22  135.29   13.70
  -4  -2 -22   31.30   10.50
  -4  -2 -22   24.70    5.40
   4   2  22   31.30    4.90
   4   2  22   26.80    6.80
  -6  -2 -22   12.80    4.40
  -6  -2 -22   10.60    8.80
   6   2  22   10.50    4.00
   6   2  22   17.80    6.20
  -8  -2 -22   10.30    4.40
  -8  -2 -22    5.40    8.60
   8   2  22    8.30    6.10
   8   2  22   14.70    4.30
 -10  -2 -22   -2.50    4.60
  10   2  22   -0.60    6.30
  10   2  22    0.10    3.90
 -11   3  22   11.80    3.90
   9  -3 -22    6.10   11.40
  -9   3  22   -4.50    2.80
   7  -3 -22    6.30   10.00
  -7   3  22   -0.60    2.80
   5  -3 -22   63.69   15.50
  -5   3  22   62.39    6.40
  -5   3  22   63.19    7.50
   3  -3 -22   87.69   11.40
   3  -3 -22  124.59   20.40
  -3   3  22  111.09    9.50
  -3   3  22  102.99   10.50
   1  -3 -22   14.00    4.80
   1  -3 -22   12.10    9.50
  -1   3  22   15.70    3.60
  -1   3  22   23.60    5.10
  -1  -3 -22  157.78   16.30
  -1  -3 -22  202.58   23.40
   1   3  22  154.58   15.70
   1   3  22  185.38   15.00
  -3  -3 -22    9.30    4.70
  -3  -3 -22   16.10   10.70
   3   3  22    4.50    4.60
   3   3  22    4.80    3.30
  -5  -3 -22   39.90   13.90
  -5  -3 -22   49.60    8.00
   5   3  22   42.90    6.50
   5   3  22   37.20    8.10
  -7  -3 -22   20.10    6.30
  -7  -3 -22   28.80   11.90
   7   3  22   14.70    7.20
   7   3  22   21.70    5.30
  -9  -3 -22    7.00    6.10
  -9  -3 -22   18.20   12.20
   9   3  22    2.00    6.00
   9   3  22   20.20    5.40
   8  -4 -22    2.80   13.00
  -8   4  22    1.90    3.50
   6  -4 -22   27.10   15.50
  -6   4  22   19.80    4.80
  -6   4  22   18.10    3.70
   4  -4 -22   87.89   20.10
  -4   4  22   82.59    8.50
  -4   4  22   81.39    9.60
   2  -4 -22   28.10   15.10
   2  -4 -22    8.30    6.00
  -2   4  22   33.10    5.50
  -2   4  22   28.10    4.70
   0  -4 -22    9.50   12.00
   0  -4 -22    3.70    4.50
   0   4  22    8.30    4.10
   0   4  22    2.60    3.30
  -2  -4 -22    3.30   11.50
  -2  -4 -22   -0.70    4.50
   2   4  22    5.10    4.10
   2   4  22   -0.30    3.80
  -4  -4 -22   -0.50    9.80
  -4  -4 -22    2.60    4.80
   4   4  22   -0.10    4.20
   4   4  22   -4.50    4.10
  -6  -4 -22   13.10    6.00
  -6  -4 -22    5.60   11.30
   6   4  22    0.80    5.10
   6   4  22   10.00    4.80
   6   4 -23   -0.60    3.60
   4   4 -23   39.90    5.30
   4   4 -23   41.60    6.40
   4   4 -23   49.99   14.90
   2   4 -23   15.70    9.50
   2   4 -23   22.90    6.50
   2   4 -23   11.70    3.60
   0   4 -23    2.30    7.60
   0   4 -23    5.20    4.30
   0   4 -23    3.60    3.20
  -2   4 -23    3.00    4.50
  -2   4 -23    3.40    3.70
   2  -4  23    4.80    6.50
  -4   4 -23    1.80    3.50
  -4   4 -23    5.80    5.80
   4  -4  23   -5.80    6.00
   9   3 -23    1.00    6.90
   9   3 -23    8.00    3.60
   7   3 -23    4.60    3.10
   7   3 -23    3.50    6.80
   5   3 -23   -1.80    4.80
   5   3 -23    2.10    2.90
   3   3 -23   18.90    8.40
   3   3 -23   15.60    3.80
   3   3 -23   17.30    3.40
   1   3 -23   -0.90    2.20
   1   3 -23   -3.10    2.90
   1   3 -23   -1.00    5.70
  -1   3 -23   81.69    7.80
  -1   3 -23   83.89   14.90
  -1   3 -23   85.19    9.20
   1  -3  23   65.49   10.50
  -3   3 -23    4.50    2.60
  -3   3 -23    6.20    6.80
  -3   3 -23    9.50    4.20
   3  -3  23   -7.00    4.80
  -5   3 -23   -1.00    2.50
  -5   3 -23    0.50    3.90
   5  -3  23    9.60    6.90
  -7   3 -23   21.50    5.90
  -7   3 -23   28.90    5.20
   7  -3  23   36.40   10.90
  12   2 -23   18.60    9.30
  10   2 -23   72.89   13.20
  10   2 -23   55.09    7.10
   8   2 -23    1.20    2.30
   8   2 -23   -1.50    4.70
   6   2 -23   54.19   10.50
   6   2 -23   61.69    6.60
   4   2 -23    0.50    5.00
   4   2 -23    1.80    2.60
   2   2 -23   97.49   12.60
   2   2 -23   99.99    9.30
   2   2 -23  108.89    8.30
  -2  -2  23   68.89   10.50
   0   2 -23  156.38   13.40
   0   2 -23  149.09   16.20
   0   2 -23  157.78   12.20
   0  -2  23  117.49   14.70
  -2   2 -23   41.80    9.00
  -2   2 -23   44.50    4.80
  -2   2 -23   39.40    5.90
   2  -2  23   22.80    7.40
  -4   2 -23   85.39    8.50
  -4   2 -23   68.09    7.10
  -4   2 -23   66.39   11.50
   4  -2  23   61.39   10.70
  -6   2 -23    7.00    4.40
  -6   2 -23    9.20    3.20
   6  -2  23   15.10    7.00
  -8   2 -23    2.50    3.90
  -8   2 -23   -1.20    3.00
   8  -2  23    6.00    7.00
 -10   2 -23    5.40    4.30
 -10   2 -23    1.00    4.70
  10  -2  23    9.40    8.30
  13   1 -23   12.50    8.10
  11   1 -23  101.19   15.50
   9   1 -23   85.19   13.20
   7   1 -23   16.20    3.30
   7   1 -23   17.80    6.60
   5   1 -23  639.94   51.79
   5   1 -23  638.84   48.20
   3   1 -23   92.79    8.60
   3   1 -23   81.29   12.50
  -3  -1  23   97.69    9.40
   1   1 -23  546.75   44.50
   1   1 -23  538.35   41.30
   1   1 -23  527.25   40.50
  -1  -1  23  565.74   42.70
  -1   1 -23   58.29   10.10
  -1   1 -23   58.79    5.70
  -1   1 -23   58.19    6.70
   1  -1  23   53.59    8.70
  -3   1 -23   38.40    8.50
  -3   1 -23   30.90    4.20
  -3   1 -23   41.00    5.30
   3  -1  23   23.50    6.60
  -5   1 -23  737.63   54.99
  -5   1 -23  706.73   58.59
  -5   1 -23  762.22   55.89
   5  -1  23  719.13   58.09
  -7   1 -23    4.40    2.70
  -7   1 -23    3.20    3.60
   7  -1  23    3.50    5.70
  -9   1 -23   49.80    6.50
  -9   1 -23   57.29    7.90
   9  -1  23   52.79   12.30
 -11   1 -23   35.30    5.40
 -11   1 -23   24.70    6.40
  11  -1  23   16.90   10.80
  12   0 -23   -2.90    7.10
  10   0 -23    4.90    6.80
   8   0 -23    2.10    6.30
  -8   0  23    2.90    2.10
   6   0 -23   -2.60    4.90
  -6   0  23   -2.10    1.90
   4   0 -23    1.30    5.00
   4   0 -23    2.70    2.30
  -4   0  23    1.40    2.70
   2   0 -23    1.10    5.30
   2   0 -23   -3.60    1.90
  -2   0  23   -2.30    3.00
   0   0 -23    0.00    2.30
   0   0 -23   -3.60    5.10
   0   0 -23    0.70    1.60
   0   0  23    2.70    4.40
  -2   0 -23    1.80    1.90
  -2   0 -23   -0.50    5.50
  -2   0 -23    2.70    2.70
   2   0  23   -1.70    4.40
  -4   0 -23   -3.20    2.00
  -4   0 -23   -2.00    2.60
  -4   0 -23   -7.90    5.60
   4   0  23    5.50    5.30
  -6   0 -23    1.70    2.50
  -6   0 -23   -7.10    6.70
  -6   0 -23    1.20    3.50
   6   0  23   -3.40    5.00
  -8   0 -23    1.20    2.50
  -8   0 -23    0.40    3.90
   8   0  23   -1.60    6.80
 -10   0 -23   -1.90    2.70
 -10   0 -23   -1.50    4.00
  10   0  23    2.70    6.30
  11  -1 -23  144.59   21.10
 -11   1  23  116.99   10.70
   9  -1 -23   80.79   15.60
  -9   1  23   81.09    7.70
   7  -1 -23   24.90    9.60
  -7   1  23   23.70    4.00
   5  -1 -23  646.84   55.19
  -5   1  23  675.83   50.19
   3  -1 -23   99.59   15.80
   3  -1 -23   87.29    8.80
  -3   1  23   89.19    9.00
   1  -1 -23  517.65   39.90
   1  -1 -23  499.25   44.60
  -1   1  23  521.85   39.10
  -1   1  23  541.95   40.70
  -1  -1 -23   49.99   11.70
  -1  -1 -23   50.19    6.60
   1   1  23   57.49    8.30
   1   1  23   52.49    5.80
  -3  -1 -23   35.20    5.40
  -3  -1 -23   31.60    9.90
   3   1  23   19.80    5.90
  -5  -1 -23  676.03   57.59
  -5  -1 -23  688.83   52.99
   5   1  23  717.33   55.29
  -7  -1 -23    4.70    3.80
  -7  -1 -23    8.20    8.10
   7   1  23    4.80    5.80
  -9  -1 -23   37.70    6.80
   9   1  23   40.60   10.10
 -11  -1 -23   21.30    6.60
  11   1  23   16.20    8.80
 -12   2  23   15.10    3.90
  10  -2 -23   55.69   15.50
 -10   2  23   62.29    7.10
   8  -2 -23    5.90    8.90
  -8   2  23   -0.40    2.30
   6  -2 -23   43.90   12.70
  -6   2  23   55.29    6.40
   4  -2 -23    3.50    7.40
  -4   2  23    3.30    2.80
   2  -2 -23   92.69    9.90
   2  -2 -23  122.69   18.50
  -2   2  23   82.79    8.00
  -2   2  23   87.59    9.70
   0  -2 -23  117.39   12.70
   0  -2 -23  154.98   21.40
   0   2  23  139.89   11.40
   0   2  23  126.19   12.80
  -2  -2 -23   52.39   12.80
  -2  -2 -23   35.50    6.50
   2   2  23   45.50    5.50
   2   2  23   40.10    7.40
  -4  -2 -23   69.59    8.60
  -4  -2 -23   63.89   13.60
   4   2  23   54.59    9.50
   4   2  23   61.49    7.30
  -6  -2 -23    2.90    4.00
  -6  -2 -23   10.20    8.70
   6   2  23   12.60    6.20
   6   2  23    5.70    3.60
  -8  -2 -23    5.10    8.80
  -8  -2 -23   10.70    4.80
   8   2  23    7.20    3.80
   8   2  23    0.10    5.50
 -10  -2 -23    4.10    5.00
  10   2  23    2.60    6.70
  10   2  23   10.10    4.90
   9  -3 -23    4.20   11.20
  -9   3  23    5.30    3.30
   7  -3 -23    1.70    9.40
  -7   3  23    3.00    2.70
   5  -3 -23   -1.60    8.20
  -5   3  23   -0.50    2.10
  -5   3  23    1.20    2.90
   3  -3 -23   25.10   11.70
   3  -3 -23    8.70    4.70
  -3   3  23   12.00    4.00
  -3   3  23   10.00    2.90
   1  -3 -23    3.50    4.10
   1  -3 -23   -1.70    8.10
  -1   3  23    0.90    3.40
  -1   3  23    3.90    2.70
  -1  -3 -23   61.79    9.60
  -1  -3 -23   73.99   16.50
   1   3  23  108.09    9.40
   1   3  23   75.19    9.80
  -3  -3 -23    3.10    4.00
  -3  -3 -23   21.40   10.90
   3   3  23    1.80    4.30
   3   3  23    4.10    3.50
  -5  -3 -23   -4.60    7.80
  -5  -3 -23   -1.30    3.50
   5   3  23    4.40    5.10
   5   3  23    4.00    3.80
  -7  -3 -23   16.20    5.70
  -7  -3 -23   17.90   11.50
   7   3  23   12.70    7.10
   7   3  23   27.00    5.90
   8  -4 -23    4.40   13.10
   6  -4 -23   -5.70    9.90
  -6   4  23   -1.20    3.10
  -6   4  23   -0.20    2.50
   4  -4 -23   26.60   14.40
  -4   4  23   27.30    4.70
  -4   4  23   37.40    6.00
   2  -4 -23    6.20    5.00
   2  -4 -23   12.20   12.20
  -2   4  23   14.60    4.10
  -2   4  23    8.60    4.40
   0  -4 -23    7.90    5.30
   0  -4 -23   -1.50    9.60
   0   4  23    3.40    3.30
   0   4  23    7.50    4.10
  -2  -4 -23    4.10    5.20
  -2  -4 -23    2.40   11.40
   2   4  23    1.80    4.20
   2   4  23    3.70    4.30
  -4  -4 -23   16.40   12.40
  -4  -4 -23   -0.90    5.10
   4   4  23   -3.00    4.30
   4   4  23    3.30    4.30
   6   4 -24   26.50    9.40
   6   4 -24   17.80    5.20
   4   4 -24   53.59    8.60
   4   4 -24   56.29   12.30
   2   4 -24   10.40    4.50
   2   4 -24   11.40    8.40
   2   4 -24   21.10    4.10
   0   4 -24   14.20    4.40
   0   4 -24   19.30   10.70
   0   4 -24   18.40    5.20
  -2   4 -24   38.50   11.70
  -2   4 -24   23.80    6.50
  -2   4 -24   21.90    4.40
  -4   4 -24   47.40    8.90
  -4   4 -24   47.70    6.40
  -4   4 -24   66.29   15.50
   4  -4  24   33.10   10.70
   9   3 -24   17.10    4.80
   9   3 -24   18.90    9.60
   7   3 -24   45.50   12.70
   7   3 -24   38.40    6.20
   5   3 -24    9.80    3.80
   5   3 -24   13.90    8.00
   3   3 -24   71.39   14.00
   3   3 -24   83.39    7.60
   3   3 -24   76.69    9.20
   1   3 -24  114.39    9.40
   1   3 -24  124.59   17.80
   1   3 -24  101.89   10.30
  -1  -3  24   71.89   11.50
  -1   3 -24   17.90    3.30
  -1   3 -24    8.10    3.80
  -1   3 -24    7.60    6.50
   1  -3  24    6.90    5.90
  -3   3 -24    4.00    6.60
  -3   3 -24    2.00    4.30
  -3   3 -24    2.90    2.70
   3  -3  24    2.70    5.70
  -5   3 -24   28.60    9.40
  -5   3 -24   27.30    4.80
  -5   3 -24   35.80    6.90
   5  -3  24   20.70    8.10
  -7   3 -24    1.60    3.60
  -7   3 -24    3.60    4.70
   7  -3  24    8.60    9.10
  12   2 -24    0.60    7.10
  10   2 -24   11.40    3.50
  10   2 -24    4.00    6.50
   8   2 -24    0.20    5.10
   8   2 -24   -0.40    2.60
   6   2 -24   36.80    5.30
   6   2 -24   35.10    9.00
   4   2 -24   22.10    4.10
   4   2 -24   21.50    7.30
   2   2 -24  190.38   15.40
   2   2 -24  186.48   19.30
   2   2 -24  189.18   14.20
  -2  -2  24  141.79   16.20
   0   2 -24    0.10    4.90
   0   2 -24   -2.40    1.90
   0   2 -24   -4.80    2.40
   0  -2  24    3.10    4.60
  -2   2 -24    4.10    2.90
  -2   2 -24   -2.30    2.20
  -2   2 -24   -1.90    5.10
   2  -2  24    3.10    5.50
  -4   2 -24   20.50    4.90
  -4   2 -24   25.10    4.30
  -4   2 -24   21.00    8.30
   4  -2  24   20.00    7.10
  -6   2 -24   30.20    5.50
  -6   2 -24   24.10    4.40
   6  -2  24   22.00    8.60
  -8   2 -24   -1.30    3.20
  -8   2 -24   -4.80    4.40
   8  -2  24   -4.90    6.90
  11   1 -24   93.79   15.50
   9   1 -24   78.19   13.40
   7   1 -24    8.30    2.70
   7   1 -24    7.50    5.80
   5   1 -24   21.60    3.80
   5   1 -24   21.50    7.20
   3   1 -24   47.50    5.60
   3   1 -24   42.50   10.00
  -3  -1  24   43.60    6.40
   1   1 -24    5.60    2.80
   1   1 -24    7.10    2.00
   1   1 -24   -2.20    4.90
  -1  -1  24    7.60    4.70
  -1   1 -24    0.80    2.00
  -1   1 -24   -1.80    2.50
  -1   1 -24   -3.70    4.70
   1  -1  24    2.90    5.00
  -3   1 -24    2.00    2.30
  -3   1 -24   -1.60    5.00
  -3   1 -24   -0.80    2.60
   3  -1  24   -4.10    4.90
  -5   1 -24   33.40    4.40
  -5   1 -24   29.00    9.20
  -5   1 -24   33.40    5.40
   5  -1  24   25.60    7.10
  -7   1 -24   10.70    4.40
  -7   1 -24    2.20    3.00
   7  -1  24    1.60    5.70
  -9   1 -24    0.20    3.00
  -9   1 -24   -0.80    4.10
   9  -1  24   -0.50    6.40
  12   0 -24  103.49   17.60
  10   0 -24    7.20    7.60
   8   0 -24  515.55   42.70
  -8   0  24  481.25   37.30
   6   0 -24   41.00    9.60
  -6   0  24   46.40    5.20
   4   0 -24   58.89   11.30
   4   0 -24   58.39    6.60
  -4   0  24   72.49    7.10
   2   0 -24    1.80    2.40
   2   0 -24   -3.30    5.10
  -2   0  24    0.10    3.50
   0   0 -24   18.40    2.70
   0   0 -24   27.00    8.40
   0   0 -24   21.40    3.90
   0   0  24   13.00    5.40
  -2   0 -24   15.20    3.60
  -2   0 -24   11.70    2.50
  -2   0 -24    6.60    6.40
   2   0  24    6.80    5.00
  -4   0 -24   14.40    7.70
  -4   0 -24   14.50    2.90
  -4   0 -24    7.20    3.40
   4   0  24   14.70    6.10
  -6   0 -24    8.20    8.10
  -6   0 -24   18.30    4.80
  -6   0 -24   11.50    3.00
   6   0  24   17.50    7.20
  -8   0 -24   28.90    4.70
  -8   0 -24   37.20    6.40
   8   0  24   24.20    8.70
 -10   0 -24   24.80    4.60
 -10   0 -24   41.10    7.20
  10   0  24   26.70    9.40
  11  -1 -24  116.39   19.40
 -11   1  24   96.89    9.30
   9  -1 -24   74.19   15.50
  -9   1  24   69.39    7.00
   7  -1 -24    1.80    7.70
  -7   1  24    2.50    2.70
   5  -1 -24   25.60   10.20
  -5   1  24   25.20    4.20
   3  -1 -24   41.60   10.60
   3  -1 -24   41.40    5.60
  -3   1  24   47.50    6.30
   1  -1 -24    2.60    6.90
   1  -1 -24    4.50    3.00
  -1   1  24    0.30    1.80
  -1   1  24    4.00    3.90
  -1  -1 -24    3.00    3.00
  -1  -1 -24    1.80    7.10
   1   1  24    0.80    2.40
   1   1  24    1.60    4.40
  -3  -1 -24    1.80    2.90
  -3  -1 -24    1.20    6.80
   3   1  24   -3.00    4.50
  -5  -1 -24   20.20    5.10
  -5  -1 -24   25.30   10.30
   5   1  24   33.00    7.90
  -7  -1 -24    1.80    7.50
  -7  -1 -24    1.30    3.70
   7   1  24   19.40    6.80
  -9  -1 -24   -1.10    4.10
   9   1  24   10.70    6.90
 -12   2  24    3.80    3.20
  10  -2 -24   -0.20   10.70
 -10   2  24    9.40    3.40
   8  -2 -24    1.50    9.70
  -8   2  24    0.80    2.60
   6  -2 -24   41.70   12.50
  -6   2  24   39.30    5.50
   4  -2 -24   18.70    9.90
  -4   2  24   17.70    4.20
   2  -2 -24  177.78   24.20
   2  -2 -24  149.59   14.80
  -2   2  24  162.08   13.20
  -2   2  24  164.88   14.40
   0  -2 -24    1.20    3.50
   0  -2 -24    1.40    7.90
   0   2  24    4.50    2.70
   0   2  24   -0.80    3.50
  -2  -2 -24   -3.20    6.90
  -2  -2 -24   -1.20    3.00
   2   2  24    6.10    2.70
   2   2  24   -2.20    4.40
  -4  -2 -24   16.10    9.00
  -4  -2 -24   17.50    5.10
   4   2  24    5.30    5.10
   4   2  24   16.30    4.10
  -6  -2 -24   21.80   10.20
  -6  -2 -24   23.50    5.60
   6   2  24   19.10    6.80
   6   2  24   18.40    4.60
  -8  -2 -24   -1.70    8.00
  -8  -2 -24    2.60    4.50
   8   2  24    8.00    6.70
   8   2  24   -1.70    3.70
   9  -3 -24   13.60   12.20
  -9   3  24   13.30    4.00
   7  -3 -24   32.70   14.10
  -7   3  24   39.00    5.70
   5  -3 -24    8.30   10.70
  -5   3  24   11.10    2.70
  -5   3  24    7.40    3.30
   3  -3 -24   79.69   16.40
   3  -3 -24   49.99    8.10
  -3   3  24   60.89    6.40
  -3   3  24   60.39    7.80
   1  -3 -24   85.39   10.80
   1  -3 -24  103.79   18.80
  -1   3  24   77.79    9.90
  -1   3  24   89.69    8.90
  -1  -3 -24    5.10    4.40
  -1  -3 -24   16.40   10.30
   1   3  24   14.10    3.90
   1   3  24    4.70    4.50
  -3  -3 -24    4.20    9.10
  -3  -3 -24    3.40    4.10
   3   3  24    3.90    3.70
   3   3  24    5.00    4.70
  -5  -3 -24   36.50   14.10
  -5  -3 -24   35.00    6.90
   5   3  24   24.20    5.50
   5   3  24   26.90    7.10
  -7  -3 -24    2.20    4.90
  -7  -3 -24   -0.30    9.80
   7   3  24   -1.40    3.80
   7   3  24    2.70    6.00
   6  -4 -24   13.70   13.60
  -6   4  24   19.90    4.80
   4  -4 -24   42.20   16.60
  -4   4  24   43.60    5.70
  -4   4  24   40.50    6.50
   2  -4 -24   26.20   13.70
   2  -4 -24   18.90    6.10
  -2   4  24    2.00    3.20
  -2   4  24    7.10    4.20
   0  -4 -24    6.70    5.40
   0  -4 -24    7.30   11.40
   0   4  24   16.00    5.00
   0   4  24   22.20    4.60
  -2  -4 -24   14.10   13.60
  -2  -4 -24    9.40    6.00
   2   4  24   19.60    5.50
   2   4  24   22.00    5.10
  -4  -4 -24   45.60    8.90
  -4  -4 -24   67.59   18.40
   4   4  24   42.20    8.60
   4   4  24   46.50    7.60
   6   4 -25    3.90    4.30
   4   4 -25   11.50    5.10
   4   4 -25    0.50   11.30
   2   4 -25   24.70    5.60
   2   4 -25   11.20    3.70
   0   4 -25    0.60    3.30
   0   4 -25    6.10    8.80
  -2   4 -25    2.10    5.30
  -2   4 -25    1.60    3.60
  -4   4 -25    2.50    9.80
  -4   4 -25   -4.90    5.70
  -4   4 -25    4.10    3.80
   4  -4  25    1.10    7.70
   9   3 -25    5.20    8.80
   9   3 -25    2.20    3.20
   7   3 -25   66.39   15.40
   7   3 -25   68.49    8.20
   5   3 -25    3.80    7.10
   5   3 -25    4.90    3.60
   3   3 -25   33.40   10.70
   3   3 -25   30.40    4.00
   3   3 -25   22.60    5.40
   1   3 -25   13.70    5.00
   1   3 -25   20.80    8.00
   1   3 -25   12.10    3.20
  -1   3 -25   12.50    4.40
  -1   3 -25    5.30    3.30
  -1   3 -25   11.10    7.70
   1  -3  25    4.90    5.60
  -3   3 -25   10.00    7.80
  -3   3 -25   14.20    5.20
  -3   3 -25   13.50    3.90
   3  -3  25    9.30    7.50
  -5   3 -25   -0.70    3.80
  -5   3 -25    7.20    8.10
  -5   3 -25    8.50    3.40
   5  -3  25    9.50    9.00
  -7   3 -25    5.20    5.60
  -7   3 -25   19.60    4.60
   7  -3  25    7.50    8.50
  10   2 -25    5.30    7.30
  10   2 -25    4.10    3.10
   8   2 -25   51.89    6.30
   8   2 -25   45.90   10.90
   6   2 -25    1.40    5.40
   6   2 -25    2.70    3.20
   4   2 -25    9.80    6.40
   4   2 -25    8.60    3.40
   2   2 -25  135.09   12.60
   2   2 -25  143.79   11.30
   2   2 -25  133.99   16.50
  -2  -2  25  133.39   14.20
   0   2 -25  118.19   16.00
   0   2 -25  118.79   10.60
   0   2 -25   99.69    9.10
   0  -2  25   77.39   12.00
  -2   2 -25   10.10    2.90
  -2   2 -25   11.00    3.90
  -2   2 -25   14.00    7.20
   2  -2  25   12.40    6.10
  -4   2 -25   79.09   13.60
  -4   2 -25   84.49    9.90
  -4   2 -25   81.39    8.20
   4  -2  25   76.19   12.30
  -6   2 -25   69.79    8.50
  -6   2 -25   62.69    7.20
   6  -2  25   58.19   11.90
  -8   2 -25    0.80    3.20
  -8   2 -25   12.10    5.00
   8  -2  25   -4.40    7.00
  11   1 -25   19.70    8.50
   9   1 -25   -1.70    4.90
   7   1 -25   10.90    3.20
   7   1 -25   17.90    7.10
   5   1 -25   21.80    7.50
   5   1 -25   18.50    3.80
   3   1 -25   11.50    3.30
   3   1 -25    8.20    6.50
  -3  -1  25   12.00    4.30
   1   1 -25  145.59   12.00
   1   1 -25  130.19   10.80
   1   1 -25  128.89   15.50
  -1  -1  25  127.19   14.20
  -1   1 -25   38.50    4.70
  -1   1 -25   50.39   10.50
  -1   1 -25   48.90    6.00
   1  -1  25   37.40    7.80
  -3   1 -25   14.00    2.90
  -3   1 -25   11.80    7.10
  -3   1 -25   15.70    4.00
   3  -1  25    6.20    6.30
  -5   1 -25  252.97   20.00
  -5   1 -25  228.58   18.80
  -5   1 -25  222.58   23.30
   5  -1  25  232.68   22.70
  -7   1 -25   27.50    4.90
  -7   1 -25   25.40    6.00
   7  -1  25   19.40    8.20
  -9   1 -25   41.80    7.10
  -9   1 -25   24.30    5.00
   9  -1  25   34.40   10.60
  12   0 -25   -3.90    8.10
  10   0 -25    1.00    7.70
   8   0 -25    1.30    6.30
  -8   0  25    5.10    2.30
   6   0 -25    5.10    6.20
  -6   0  25   -0.60    2.20
   4   0 -25    2.60    5.60
   4   0 -25    1.70    2.80
  -4   0  25    0.70    3.00
   2   0 -25    0.60    2.70
   2   0 -25    3.90    5.30
  -2   0  25    5.60    3.80
   0   0 -25    3.20    2.80
   0   0 -25   -0.40    6.10
   0   0 -25   -4.60    1.60
   0   0  25   -2.40    4.60
  -2   0 -25    0.60    1.90
  -2   0 -25   -1.70    6.30
  -2   0 -25    3.90    3.00
   2   0  25   -1.90    4.70
  -4   0 -25   -0.60    2.70
  -4   0 -25   -3.30    6.20
  -4   0 -25    0.30    2.20
   4   0  25    8.60    6.50
  -6   0 -25   -6.40    3.10
  -6   0 -25    0.50    2.50
  -6   0 -25   -2.50    7.30
   6   0  25   10.40    6.70
  -8   0 -25   -0.90    2.40
  -8   0 -25   -0.10    4.00
   8   0  25    6.60    6.70
 -10   0 -25    2.30    3.00
 -10   0 -25    4.50    4.90
  10   0  25    6.60    7.90
  11  -1 -25   14.00   11.70
 -11   1  25   20.20    3.90
   9  -1 -25    3.20    8.90
  -9   1  25   -0.60    2.40
   7  -1 -25   10.60    8.60
  -7   1  25   10.40    3.00
   5  -1 -25   23.30    9.60
  -5   1  25   15.90    3.90
   3  -1 -25    4.30    6.90
   3  -1 -25    5.90    3.40
  -3   1  25   12.30    4.10
   1  -1 -25  132.19   19.50
   1  -1 -25  114.59   11.90
  -1   1  25  141.89   13.00
  -1   1  25  133.79   10.90
  -1  -1 -25   43.70    6.40
  -1  -1 -25   48.30   12.80
   1   1  25   44.50    7.90
   1   1  25   41.40    5.10
  -3  -1 -25   16.10    9.10
  -3  -1 -25    6.10    3.80
   3   1  25   14.90    3.70
   3   1  25    7.20    6.00
  -5  -1 -25  215.48   24.30
  -5  -1 -25  226.18   19.00
   5   1  25  209.38   21.40
  -7  -1 -25   24.90    5.80
  -7  -1 -25   29.80   10.90
   7   1  25   38.50    9.70
  -9  -1 -25   31.50    7.10
   9   1  25   30.10    9.00
  10  -2 -25    0.40   10.30
 -10   2  25    4.40    3.10
   8  -2 -25   70.09   16.30
  -8   2  25   56.19    7.00
   6  -2 -25    4.40    8.70
  -6   2  25   -0.70    2.40
   4  -2 -25    8.30    3.80
   4  -2 -25    3.40    9.20
  -4   2  25    3.80    3.10
   2  -2 -25  126.29   12.40
   2  -2 -25  128.69   20.30
  -2   2  25  123.89   12.00
  -2   2  25  121.89   10.60
   0  -2 -25  114.59   19.30
   0  -2 -25   98.49   11.00
   0   2  25   88.19    9.20
   0   2  25  115.69   11.80
  -2  -2 -25   11.50    8.30
  -2  -2 -25   17.10    5.00
   2   2  25   13.60    5.80
   2   2  25   16.20    3.70
  -4  -2 -25   91.79   17.20
  -4  -2 -25   71.09    9.50
   4   2  25   76.99   11.20
   4   2  25   78.29    8.80
  -6  -2 -25   75.69   15.80
  -6  -2 -25   59.09    8.80
   6   2  25   49.90    7.20
   6   2  25   52.69   10.30
  -8  -2 -25    5.40    5.00
  -8  -2 -25    6.10   10.30
   8   2  25    8.20    7.10
   8   2  25   -6.80    3.90
   9  -3 -25   16.00   12.50
  -9   3  25    5.20    3.70
   7  -3 -25   57.89   16.10
  -7   3  25   57.49    7.20
   5  -3 -25    8.50   10.00
  -5   3  25   -2.60    3.00
  -5   3  25    1.20    2.40
   3  -3 -25   31.40   12.20
   3  -3 -25   30.30    6.10
  -3   3  25   18.10    3.70
  -3   3  25   30.70    5.70
   1  -3 -25    6.00    4.50
   1  -3 -25   13.30   10.30
  -1   3  25   13.00    4.50
  -1   3  25    5.90    3.00
  -1  -3 -25    9.30    9.90
  -1  -3 -25    8.50    4.90
   1   3  25    5.60    3.60
   1   3  25    8.60    4.80
  -3  -3 -25   10.00    4.80
  -3  -3 -25    2.60   10.10
   3   3  25    8.40    4.00
   3   3  25   -3.70    4.10
  -5  -3 -25    4.60    4.80
  -5  -3 -25    1.00    9.50
   5   3  25    5.30    5.70
   5   3  25    0.90    4.30
  -7  -3 -25   10.10   11.40
  -7  -3 -25    7.60    5.50
   7   3  25    9.50    5.00
   7   3  25    2.00    6.00
   6  -4 -25   10.40   13.10
  -6   4  25    5.70    3.90
   4  -4 -25   13.00   13.30
  -4   4  25   -3.30    2.90
  -4   4  25    4.50    4.00
   2  -4 -25   20.70    6.10
   2  -4 -25   29.80   15.50
  -2   4  25    2.10    4.00
  -2   4  25    3.70    3.50
   0  -4 -25    2.60   10.70
   0  -4 -25   -3.90    5.10
   0   4  25   -0.80    3.80
   0   4  25    2.90    3.90
  -2  -4 -25   13.60    6.20
  -2  -4 -25    7.20   13.10
   2   4  25    6.70    4.40
   2   4  25    4.60    4.40
  -4  -4 -25    5.50   12.10
  -4  -4 -25   -0.40    5.50
   4   4  25    9.30    5.20
   4   4  25    4.30    5.40
   4   4 -26    2.30    4.50
   4   4 -26    2.50   10.10
   2   4 -26   11.90    3.80
   2   4 -26   16.20   10.10
   0   4 -26    2.60    8.60
   0   4 -26    0.80    3.30
  -2   4 -26   22.20    5.30
   9   3 -26   -0.40    3.30
   9   3 -26   13.30    9.30
   7   3 -26   23.10    5.20
   7   3 -26   16.40   10.40
   5   3 -26   20.20    5.20
   5   3 -26   28.40   11.20
   3   3 -26    2.50    3.60
   3   3 -26    6.40    9.30
   3   3 -26    5.70    3.00
   1   3 -26   -0.30    3.90
   1   3 -26    3.90    2.60
   1   3 -26    5.70    6.90
  -1   3 -26    0.20    7.20
  -1   3 -26   -2.40    3.90
  -1   3 -26    3.10    2.80
   1  -3  26    5.10    6.50
  -3   3 -26   34.00    6.50
  -3   3 -26   32.30    4.80
  -3   3 -26   38.70   11.80
   3  -3  26   20.30    7.90
  -5   3 -26    5.50    5.40
  -5   3 -26    8.20    8.30
  -5   3 -26    4.50    3.50
   5  -3  26    5.30    8.50
  10   2 -26    0.60    3.60
  10   2 -26   -0.30    7.50
   8   2 -26    4.80    3.50
   8   2 -26    8.10    7.40
   6   2 -26   16.00    4.10
   6   2 -26   23.60    9.00
   4   2 -26    1.70    5.60
   4   2 -26    4.00    3.00
   2   2 -26    7.20    6.40
   2   2 -26   16.40    3.90
  -2  -2  26    6.20    5.40
   0   2 -26   94.19    8.60
   0   2 -26  104.29   10.60
   0   2 -26  100.39   15.20
   0  -2  26   69.29   12.10
  -2   2 -26   16.00    4.60
  -2   2 -26   19.50    3.60
  -2   2 -26   16.40    8.10
   2  -2  26    8.00    6.30
  -4   2 -26   40.90    5.20
  -4   2 -26   38.40   10.60
  -4   2 -26   45.60    6.90
   4  -2  26   32.70    9.60
  -6   2 -26   53.39    6.60
  -6   2 -26   58.89    8.40
   6  -2  26   42.30   10.70
  -8   2 -26   51.29    8.30
  -8   2 -26   47.40    7.00
   8  -2  26   48.80   13.00
  11   1 -26    3.80    7.20
   9   1 -26   -2.80    5.90
   7   1 -26   54.29    6.30
   7   1 -26   53.79   11.20
   5   1 -26  123.99   11.30
   5   1 -26  131.89   16.00
   3   1 -26   61.59   11.80
   3   1 -26   59.99    6.70
  -3  -1  26   54.09    7.60
   1   1 -26   26.60    4.50
   1   1 -26   21.60    3.20
   1   1 -26   19.10    7.90
  -1  -1  26   24.70    6.50
  -1   1 -26  104.49    9.10
  -1   1 -26  100.19   13.80
  -1   1 -26  121.39   10.20
   1  -1  26   82.69   12.30
  -3   1 -26   21.90    4.40
  -3   1 -26   10.80    3.00
  -3   1 -26   15.90    8.10
   3  -1  26   13.70    6.70
  -5   1 -26   22.30    4.50
  -5   1 -26   31.40    9.70
  -5   1 -26   22.30    4.90
   5  -1  26   25.20    8.50
  -7   1 -26   27.70    6.00
  -7   1 -26   27.30    5.20
   7  -1  26   29.70    9.60
  -9   1 -26    6.90    5.20
  -9   1 -26    2.00    3.40
   9  -1  26   10.20    8.80
  12   0 -26   28.20   11.60
  10   0 -26  193.48   22.60
   8   0 -26   59.69   12.50
  -8   0  26   40.70    5.00
   6   0 -26  275.47   26.70
  -6   0  26  262.77   21.10
   4   0 -26   -2.60    2.50
   4   0 -26   -1.00    5.90
  -4   0  26    0.50    3.10
   2   0 -26  387.66   30.70
   2   0 -26  397.96   35.60
  -2   0  26  398.66   31.60
   0   0 -26  117.99   10.20
   0   0 -26   89.09    8.60
   0   0 -26  120.29   15.50
   0   0  26  110.89   12.50
  -2   0 -26   82.69    8.30
  -2   0 -26   93.69    9.50
  -2   0 -26  116.09   16.20
   2   0  26   99.49   12.50
  -4   0 -26   67.49    8.00
  -4   0 -26   66.59   13.80
  -4   0 -26   59.09    6.40
   4   0  26   54.49   10.00
  -6   0 -26   17.60    9.00
  -6   0 -26   21.60    5.70
  -6   0 -26   19.60    3.60
   6   0  26   14.70    7.50
  -8   0 -26    1.30    2.90
  -8   0 -26    3.80    4.90
   8   0  26    9.90    8.20
 -10   0 -26   11.20    5.60
 -10   0 -26    7.10    3.50
  10   0  26    6.60    8.30
  11  -1 -26    4.20   11.10
 -11   1  26    4.20    2.90
   9  -1 -26   -7.80    8.10
  -9   1  26    3.90    2.50
   7  -1 -26   64.49   14.20
  -7   1  26   54.09    6.40
   5  -1 -26  128.69   20.10
  -5   1  26  126.09   11.40
   3  -1 -26   47.40    6.60
   3  -1 -26   68.19   14.10
  -3   1  26   59.99    7.50
   1  -1 -26   27.10   10.50
   1  -1 -26   14.00    4.20
  -1   1  26   17.80    5.30
  -1   1  26   15.50    3.10
  -1  -1 -26   95.49   16.40
  -1  -1 -26   97.29   10.30
   1   1  26   91.79    8.90
   1   1  26   91.69   12.10
  -3  -1 -26    7.20    7.90
  -3  -1 -26   15.80    4.30
   3   1  26   22.40    4.10
   3   1  26   10.00    6.00
  -5  -1 -26   23.90    5.80
  -5  -1 -26   12.40    9.70
   5   1  26   15.00    7.30
  -7  -1 -26   27.90   10.90
  -7  -1 -26   21.40    5.70
   7   1  26   11.10    7.90
  -9  -1 -26    7.10    5.00
   9   1  26    0.60    6.60
  10  -2 -26    0.40   10.60
 -10   2  26    1.70    3.00
   8  -2 -26   -0.30    9.70
  -8   2  26    2.30    3.00
   6  -2 -26   18.90   11.30
  -6   2  26   16.20    3.80
   4  -2 -26   -0.10    8.20
   4  -2 -26    2.30    3.90
  -4   2  26    1.40    2.90
   2  -2 -26   10.70    4.30
   2  -2 -26   20.70   10.60
  -2   2  26    5.20    3.70
  -2   2  26    7.70    2.70
   0  -2 -26   86.09    9.90
   0  -2 -26   82.09   17.10
   0   2  26   72.39    9.90
   0   2  26   86.39    8.30
  -2  -2 -26   19.10    5.20
  -2  -2 -26   24.20   10.70
   2   2  26   13.80    3.80
   2   2  26   15.00    6.20
  -4  -2 -26   37.30   12.30
  -4  -2 -26   33.50    6.70
   4   2  26   30.90    8.10
   4   2  26   38.30    5.90
  -6  -2 -26   51.49    8.00
  -6  -2 -26   38.80   12.20
   6   2  26   47.70    9.40
   6   2  26   42.40    6.90
  -8  -2 -26   34.50    7.40
  -8  -2 -26   60.49   15.90
   8   2  26   37.10   10.10
   8   2  26   37.50    6.60
   9  -3 -26   10.00   11.90
  -9   3  26    5.90    3.70
   7  -3 -26   23.60   13.60
  -7   3  26   17.40    4.50
   5  -3 -26   20.50   12.30
  -5   3  26   21.10    4.80
   3  -3 -26   10.50   10.70
   3  -3 -26    0.90    4.30
  -3   3  26    4.80    3.80
  -3   3  26    5.50    3.00
   1  -3 -26    1.00    4.30
   1  -3 -26   -2.20    9.70
  -1   3  26    1.00    3.90
  -1   3  26    1.80    3.00
  -1  -3 -26    5.20   10.70
  -1  -3 -26    4.20    4.50
   1   3  26    5.90    4.60
   1   3  26   -0.20    3.40
  -3  -3 -26   25.30    6.50
  -3  -3 -26   33.80   12.80
   3   3  26   21.60    6.60
   3   3  26   39.80    6.10
  -5  -3 -26    8.40   11.10
  -5  -3 -26   -2.50    4.60
   5   3  26    6.30    6.10
   5   3  26    2.60    4.40
   4  -4 -26   11.10   13.00
  -4   4  26    2.70    3.80
  -4   4  26    1.10    3.30
   2  -4 -26    3.00    5.50
   2  -4 -26   15.70   13.40
  -2   4  26   10.80    4.00
  -2   4  26    9.30    4.80
   0  -4 -26    0.90   10.90
   0  -4 -26    0.40    5.20
   0   4  26   -0.10    3.90
   0   4  26   -2.10    3.20
  -2  -4 -26   18.40   14.40
  -2  -4 -26    9.40    6.30
   2   4  26   12.20    5.40
   2   4  26   17.60    5.00
   2   4 -27   17.50   11.50
   0   4 -27   10.30    6.50
   0   4 -27   10.70    4.30
   7   3 -27   10.20    4.70
   7   3 -27    9.50    9.50
   5   3 -27   76.89    9.80
   5   3 -27   97.59   17.70
   3   3 -27   27.80    6.00
   3   3 -27   31.20   11.00
   1   3 -27  109.09   18.90
   1   3 -27  122.19   12.20
   1   3 -27  125.29   11.00
  -1   3 -27   11.20    6.10
  -1   3 -27    4.90    3.20
  -1   3 -27   22.30   11.20
   1  -3  27    5.30    7.00
  -3   3 -27   87.39   18.00
  -3   3 -27  100.29   10.40
  -3   3 -27   95.29   12.20
   3  -3  27   86.89   14.40
  -5   3 -27   -1.90    4.00
  -5   3 -27    1.70    7.40
  -5   3 -27   -3.60    3.20
   5  -3  27   -3.70    6.70
  10   2 -27   21.00    9.70
   8   2 -27   11.70    7.60
   8   2 -27    7.10    3.70
   6   2 -27   15.50    7.40
   6   2 -27   17.90    4.30
   4   2 -27   10.40    7.30
   4   2 -27   12.40    3.90
   2   2 -27    1.00    3.10
   2   2 -27    5.30    6.30
  -2  -2  27   -5.30    5.10
   0   2 -27   13.80    8.00
   0   2 -27   11.80    3.10
   0   2 -27    3.80    3.90
   0  -2  27   12.90    6.30
  -2   2 -27   18.40    3.80
  -2   2 -27   15.60    4.90
  -2   2 -27   23.40    8.80
   2  -2  27   10.80    6.80
  -4   2 -27   13.30    3.40
  -4   2 -27    5.40    4.60
  -4   2 -27   10.30    7.60
   4  -2  27   11.50    7.70
  -6   2 -27   37.20   11.40
  -6   2 -27   26.90    6.40
  -6   2 -27   37.50    6.20
   6  -2  27   23.60   10.00
  -8   2 -27    7.30    4.90
  -8   2 -27    3.70    4.00
   8  -2  27    5.10    9.10
  11   1 -27   16.90   10.10
   9   1 -27   32.10   10.50
   7   1 -27    9.70    7.10
   7   1 -27   12.00    3.30
   5   1 -27   -3.00    4.90
   5   1 -27    0.80    2.50
   3   1 -27   82.59   14.30
   3   1 -27   92.29    8.60
  -3  -1  27   64.29    9.40
   1   1 -27   29.90    5.20
   1   1 -27   43.50    9.80
   1   1 -27   28.80    3.70
  -1  -1  27   24.60    6.60
  -1   1 -27   15.30    7.50
  -1   1 -27   21.50    4.30
  -1   1 -27   13.70    3.20
   1  -1  27   26.70    7.10
  -3   1 -27   18.80    3.70
  -3   1 -27   27.30    5.10
  -3   1 -27   19.60    8.60
   3  -1  27   26.70    8.00
  -5   1 -27   18.40    8.60
  -5   1 -27   22.00    5.30
  -5   1 -27   18.40    3.90
   5  -1  27   24.50    8.20
  -7   1 -27   21.70    6.00
  -7   1 -27   23.30    4.60
   7  -1  27   25.60    9.10
  -9   1 -27   23.70    5.10
  -9   1 -27   20.20    6.10
   9  -1  27   11.30    9.60
  12   0 -27    8.40    9.70
  10   0 -27   -1.50    7.50
   8   0 -27   -3.00    6.70
  -8   0  27    2.50    2.20
   6   0 -27    0.20    6.00
  -6   0  27    3.30    2.60
   4   0 -27   -2.00    2.70
   4   0 -27   -1.70    5.90
  -4   0  27    0.90    3.10
   2   0 -27   -3.30    2.60
   2   0 -27    2.90    7.20
  -2   0  27    1.70    4.10
   0   0 -27   -0.30    1.80
   0   0 -27   -0.10    2.90
   0   0 -27    1.50    6.30
   0   0  27    4.10    4.90
  -2   0 -27    1.10    3.30
  -2   0 -27    2.80    2.10
  -2   0 -27    1.60    6.50
   2   0  27    8.50    5.70
  -4   0 -27    0.50    7.30
  -4   0 -27    5.40    3.60
  -4   0 -27    2.90    2.70
   4   0  27    5.70    6.50
  -6   0 -27    2.10    4.40
  -6   0 -27   -2.50    2.40
  -6   0 -27    1.30    7.40
   6   0  27   -0.80    6.30
  -8   0 -27    1.90    2.70
  -8   0 -27    1.60    4.40
   8   0  27    3.10    7.40
  11  -1 -27   41.80   14.80
   9  -1 -27   20.30   11.40
  -9   1  27   36.00    4.80
   7  -1 -27    4.40    8.90
  -7   1  27   12.00    3.20
   5  -1 -27   -0.10    7.40
  -5   1  27   -1.50    2.80
   3  -1 -27   92.89    9.20
   3  -1 -27   93.49   16.80
  -3   1  27   63.99    9.10
   1  -1 -27   31.80    5.30
   1  -1 -27   35.50   11.30
  -1   1  27   26.10    4.00
  -1   1  27   39.10    6.70
  -1  -1 -27   18.90    4.90
  -1  -1 -27   27.70   10.60
   1   1  27    9.50    5.60
   1   1  27   15.90    3.90
  -3  -1 -27   36.60   11.80
  -3  -1 -27   19.40    5.00
   3   1  27   23.20    4.30
   3   1  27   18.60    7.00
  -5  -1 -27   14.30    5.00
  -5  -1 -27   16.70   10.00
   5   1  27   16.00    7.60
  -7  -1 -27   17.50    5.70
  -7  -1 -27   26.50   11.20
   7   1  27   12.50    8.10
  -9  -1 -27   14.70    5.80
   9   1  27    7.00    8.40
  10  -2 -27   23.00   13.70
 -10   2  27   12.10    3.90
   8  -2 -27   13.00   11.40
  -8   2  27   11.50    3.50
   6  -2 -27   30.00   12.70
  -6   2  27   13.00    4.30
   4  -2 -27   17.40   10.20
  -4   2  27   11.10    3.80
   2  -2 -27    0.50    8.50
   2  -2 -27   -0.90    3.90
  -2   2  27    1.00    3.80
  -2   2  27   -1.90    2.40
   0  -2 -27   23.90   11.70
   0  -2 -27   10.50    4.50
   0   2  27   11.20    5.00
   0   2  27    6.60    3.10
  -2  -2 -27   24.10   11.10
  -2  -2 -27   25.80    5.60
   2   2  27   16.80    4.00
   2   2  27    8.10    5.70
  -4  -2 -27   12.80    9.80
  -4  -2 -27   13.10    5.40
   4   2  27   10.70    6.40
   4   2  27    4.60    3.90
  -6  -2 -27   33.40   11.70
  -6  -2 -27   32.20    6.70
   6   2  27   13.70    7.10
   6   2  27   23.80    5.50
  -8  -2 -27    0.70    4.80
  -8  -2 -27    8.20   10.80
   8   2  27    6.90    4.60
   8   2  27    5.00    7.50
   7  -3 -27   12.00   12.10
  -7   3  27   12.10    4.30
   5  -3 -27  102.89   20.50
  -5   3  27   58.89    8.20
   3  -3 -27   27.10    6.50
   3  -3 -27   26.30   12.90
  -3   3  27   25.70    5.50
  -3   3  27   22.20    4.20
   1  -3 -27  110.89   20.60
   1  -3 -27   80.79   10.80
  -1   3  27   88.39   10.40
  -1   3  27   81.29    8.70
  -1  -3 -27    6.50    5.10
  -1  -3 -27    9.50   11.20
   1   3  27    3.70    4.70
   1   3  27   13.60    4.20
  -3  -3 -27   92.29   20.20
  -3  -3 -27   74.49   10.20
   3   3  27   49.10    9.60
   3   3  27   73.29    8.60
  -5  -3 -27   11.50   12.40
  -5  -3 -27   -0.20    4.70
   5   3  27    4.90    6.40
   5   3  27   -2.90    4.40
   4  -4 -27    8.50   13.70
   2  -4 -27   24.50   14.70
   2  -4 -27   12.00    5.90
  -2   4  27    7.50    4.20
  -2   4  27    4.90    4.90
   0  -4 -27    5.50    5.50
   0  -4 -27   20.50   13.90
   0   4  27    9.10    4.30
   0   4  27   -0.50    4.60
   7   3 -28    0.60    8.00
   7   3 -28   -3.40    3.70
   5   3 -28    2.90    4.00
   5   3 -28    2.20    8.20
   3   3 -28   18.50   10.20
   3   3 -28   13.00    5.40
   1   3 -28   28.10   11.20
   1   3 -28   27.30    4.90
   1   3 -28   25.00    5.70
  -1   3 -28    8.10    9.20
  -1   3 -28    9.20    3.90
  -1   3 -28    9.00    5.40
   1  -3  28    6.40    8.00
  -3   3 -28   20.00   11.00
  -3   3 -28   19.20    5.80
  -3   3 -28   19.50    4.20
   3  -3  28   16.70    9.10
  -5   3 -28    5.20    8.90
  -5   3 -28    4.30    5.00
  -5   3 -28    5.60    4.50
   5  -3  28   11.20    8.80
  10   2 -28    1.80    7.80
   8   2 -28    5.00    7.70
   8   2 -28    0.60    3.50
   6   2 -28   35.50   10.70
   6   2 -28   29.70    5.50
   4   2 -28    4.40    3.90
   4   2 -28   16.30    8.20
   2   2 -28   37.60    6.10
   2   2 -28   33.70   10.40
  -2  -2  28   29.60    7.20
   0   2 -28    5.40    7.10
   0   2 -28    9.40    3.70
   0   2 -28    7.40    3.00
   0  -2  28    6.00    5.70
  -2   2 -28   33.60    5.60
  -2   2 -28   20.50    9.00
  -2   2 -28   25.50    4.50
   2  -2  28   31.30    8.30
  -4   2 -28   23.20    6.30
  -4   2 -28   35.10   10.70
  -4   2 -28   27.90    5.10
   4  -2  28   40.20   11.00
  -6   2 -28    3.60    4.60
  -6   2 -28    1.90    3.60
   6  -2  28    9.60    9.00
  11   1 -28    1.90    8.00
   9   1 -28    2.70    6.30
   7   1 -28    5.60    3.00
   7   1 -28    5.30    6.80
   5   1 -28   20.00    4.20
   5   1 -28   19.80    7.80
   3   1 -28    4.50    3.20
   3   1 -28    8.90    7.90
  -3  -1  28    4.10    4.30
   1   1 -28   33.60    4.30
   1   1 -28   49.10   11.40
   1   1 -28   30.90    5.20
  -1  -1  28   39.30    8.10
  -1   1 -28   23.70    8.60
  -1   1 -28   20.40    4.80
  -1   1 -28   10.50    3.20
   1  -1  28    4.90    6.30
  -3   1 -28   13.40    8.00
  -3   1 -28    4.80    3.80
  -3   1 -28    6.20    3.00
   3  -1  28    4.20    6.90
  -5   1 -28   30.80    9.90
  -5   1 -28   34.20    6.10
  -5   1 -28   28.40    4.80
   5  -1  28   24.90    8.50
  -7   1 -28   22.40    4.50
  -7   1 -28   14.90    5.60
   7  -1  28   14.90    8.80
  10   0 -28   -1.10    8.30
   8   0 -28    5.70    8.00
   6   0 -28  214.38   24.30
   6   0 -28  243.78   18.50
  -6   0  28  214.48   18.30
   4   0 -28   56.69   12.60
   4   0 -28   61.19    7.00
  -4   0  28   49.20    7.00
   2   0 -28  176.58   13.90
   2   0 -28  134.89   19.10
  -2   0  28  146.39   14.70
   0   0 -28   51.49    6.70
   0   0 -28   51.69   12.00
   0   0 -28   51.49    5.10
   0   0  28   45.30    8.70
  -2   0 -28   12.70    8.80
  -2   0 -28   12.80    2.90
  -2   0 -28   19.10    4.60
   2   0  28   10.90    6.40
  -4   0 -28  516.85   40.60
  -4   0 -28  526.65   47.00
  -4   0 -28  603.54   42.20
   4   0  28  488.75   44.00
  -6   0 -28   27.50   11.30
  -6   0 -28   18.10    3.80
  -6   0 -28   13.40    5.00
   6   0  28   36.40    8.40
  -8   0 -28  142.59   15.10
  -8   0 -28  143.19   12.90
   8   0  28  151.28   19.50
  11  -1 -28    7.40   11.70
   9  -1 -28    4.00   10.60
  -9   1  28    2.80    2.90
   7  -1 -28   10.90    9.40
  -7   1  28    3.70    2.80
   5  -1 -28   13.60    9.90
  -5   1  28   16.90    4.40
   3  -1 -28   -3.50    8.10
   3  -1 -28    0.40    3.80
  -3   1  28    4.20    4.00
   1  -1 -28   32.90    5.90
   1  -1 -28   43.20   12.80
  -1   1  28   40.00    7.30
  -1   1  28   37.90    4.60
  -1  -1 -28   21.30   10.00
  -1  -1 -28   21.80    5.10
   1   1  28   18.00    3.90
   1   1  28   16.70    6.70
  -3  -1 -28   16.20    4.90
  -3  -1 -28    2.10    8.40
   3   1  28    8.70    6.80
   3   1  28   12.30    3.70
  -5  -1 -28   28.30    6.10
  -5  -1 -28   11.40   10.00
   5   1  28   20.70    8.50
  -7  -1 -28   19.10   10.20
  -7  -1 -28   12.10    5.30
   7   1  28   20.20    8.10
  10  -2 -28    7.50   11.80
 -10   2  28   -1.50    3.20
   8  -2 -28   -1.10    9.50
  -8   2  28    2.40    3.00
   6  -2 -28   23.60   12.70
  -6   2  28   29.50    5.20
   4  -2 -28    0.40    8.90
  -4   2  28   10.40    4.20
   2  -2 -28   32.70    6.10
   2  -2 -28   27.10   12.00
  -2   2  28   23.20    3.90
  -2   2  28   21.10    5.50
   0  -2 -28   13.10   10.30
   0  -2 -28   10.20    4.40
   0   2  28    5.40    3.00
   0   2  28    0.50    4.30
  -2  -2 -28   25.20    5.90
  -2  -2 -28   32.70   12.60
   2   2  28   28.20    4.60
   2   2  28   11.70    6.00
  -4  -2 -28   27.10    6.60
  -4  -2 -28   24.10   12.00
   4   2  28    7.80    6.60
   4   2  28   29.40    5.50
  -6  -2 -28    7.60    9.30
  -6  -2 -28   13.10    5.30
   6   2  28    6.20    6.30
   6   2  28    5.50    4.50
   7  -3 -28   -1.60   11.30
  -7   3  28   -3.10    3.20
   5  -3 -28    8.10   11.70
  -5   3  28    6.70    4.10
   3  -3 -28    7.80   11.90
   3  -3 -28    3.80    5.20
  -3   3  28    6.30    3.10
  -3   3  28    3.60    4.30
   1  -3 -28   11.20   11.40
   1  -3 -28   18.10    6.10
  -1   3  28   18.90    4.10
  -1   3  28   15.20    5.40
  -1  -3 -28    1.10    5.10
  -1  -3 -28    5.60   10.60
   1   3  28    6.70    5.20
   1   3  28    6.70    3.80
  -3  -3 -28   23.20   13.30
  -3  -3 -28    6.00    5.60
   3   3  28   14.60    4.70
   3   3  28   13.20    6.10
  -5  -3 -28   -1.20   10.10
  -5  -3 -28    1.10    5.30
   5   3  28    5.70    7.00
   5   3  28    2.70    4.30
   7   3 -29    9.00   10.50
   7   3 -29    2.90    5.20
   5   3 -29   19.20    6.00
   5   3 -29   24.00   12.90
   3   3 -29   -1.30    3.40
   3   3 -29    5.60    9.00
   1   3 -29   -3.50    3.20
   1   3 -29   -1.80    4.00
   1   3 -29   -0.90    7.60
  -1   3 -29    2.10    3.70
  -1   3 -29    2.40    4.10
  -1   3 -29    8.20    8.20
  -3   3 -29    5.00    9.30
  -3   3 -29    8.00    5.40
  -3   3 -29    2.20    4.20
   3  -3  29    4.60    7.40
   8   2 -29   21.30   10.70
   8   2 -29   22.10    5.20
   6   2 -29    8.90    4.40
   6   2 -29   20.40    9.80
   4   2 -29   51.09   13.70
   4   2 -29   34.70    6.00
   2   2 -29  154.58   13.80
   2   2 -29  133.19   20.00
  -2  -2  29  104.39   16.90
   0   2 -29   32.50    5.00
   0   2 -29   37.60   11.10
   0   2 -29   35.00    5.70
   0  -2  29   19.40    8.40
  -2   2 -29   21.70    5.50
  -2   2 -29   19.80    8.90
  -2   2 -29   23.20    4.40
   2  -2  29   22.00    8.50
  -4   2 -29   15.80    5.80
  -4   2 -29   16.90    9.00
  -4   2 -29   18.10    4.20
   4  -2  29   15.60    8.50
  -6   2 -29   12.80    5.80
  -6   2 -29   27.90    5.10
   6  -2  29   11.70    9.00
   9   1 -29  100.09   17.30
   7   1 -29   70.89   13.80
   7   1 -29   61.69    7.50
   5   1 -29    8.40    3.90
   5   1 -29   17.90    8.90
   3   1 -29   69.69   13.20
   3   1 -29   74.59    8.10
  -3  -1  29   58.49    8.50
   1   1 -29    4.90    2.40
   1   1 -29    1.70    6.90
   1   1 -29    0.70    3.10
  -1  -1  29    6.50    5.80
  -1   1 -29    4.60    2.40
  -1   1 -29    2.20    6.70
  -1   1 -29   -0.10    3.40
   1  -1  29    7.50    6.40
  -3   1 -29   28.20   10.30
  -3   1 -29   39.30    5.30
  -3   1 -29   38.50    6.50
   3  -1  29   22.10    8.40
  -5   1 -29   34.80   10.90
  -5   1 -29   30.20    5.00
  -5   1 -29   34.10    6.80
   5  -1  29   32.00    9.50
  -7   1 -29    2.90    3.30
  -7   1 -29    8.20    4.60
   7  -1  29    0.40    8.10
  10   0 -29   -1.30    8.60
   8   0 -29   -4.90    8.10
   6   0 -29   -2.20    7.20
  -6   0  29    2.20    3.10
   4   0 -29   -0.80    3.20
   4   0 -29   -0.90    7.40
  -4   0  29    1.40    3.70
   2   0 -29    3.30    6.90
   2   0 -29    0.40    3.10
  -2   0  29   -0.20    4.50
   0   0 -29    4.90    8.30
   0   0 -29   -1.00    2.90
   0   0  29   -4.10    4.80
  -2   0 -29   -1.80    3.30
  -2   0 -29   -0.60    7.80
  -2   0 -29   -1.60    2.30
   2   0  29    4.30    6.60
  -4   0 -29    0.40    2.50
  -4   0 -29   -2.30    7.90
  -4   0 -29    1.00    3.70
   4   0  29    1.10    6.10
  -6   0 -29    0.80    4.40
  -6   0 -29   -2.30    7.50
  -6   0 -29   -1.30    2.70
   6   0  29   -7.20    7.00
  -8   0 -29    0.00    4.60
  -8   0 -29    1.30    3.10
   8   0  29   -1.40    7.90
   9  -1 -29   95.99   19.70
  -9   1  29   82.89    8.60
   7  -1 -29   68.19   15.70
  -7   1  29   54.79    6.90
   5  -1 -29   22.20   11.70
  -5   1  29   15.30    4.50
   3  -1 -29   76.99   16.50
   3  -1 -29   58.49    8.10
  -3   1  29   82.19    9.40
   1  -1 -29   -5.70    8.50
   1  -1 -29    3.10    4.00
  -1   1  29    0.50    2.50
  -1   1  29    1.30    5.00
  -1  -1 -29    4.90    8.70
  -1  -1 -29   -0.50    3.60
   1   1  29    3.00    3.10
   1   1  29    3.70    5.70
  -3  -1 -29   22.10   11.10
  -3  -1 -29   39.20    6.30
   3   1  29   21.10    7.40
   3   1  29   28.50    5.00
  -5  -1 -29   33.80    6.60
  -5  -1 -29   30.00   12.10
   5   1  29   35.60    9.40
   5   1  29   25.50    5.70
  -7  -1 -29   13.30    5.50
  -7  -1 -29    2.50    9.30
   7   1  29    5.10    8.50
   8  -2 -29   19.00   12.30
  -8   2  29   20.60    4.70
   6  -2 -29   14.50   11.70
  -6   2  29   20.90    4.70
   4  -2 -29   38.50    6.90
   4  -2 -29   58.99   16.00
  -4   2  29   45.10    6.80
   2  -2 -29  120.79   12.90
   2  -2 -29  148.09   23.50
  -2   2  29  111.39   10.60
  -2   2  29  132.09   13.70
   0  -2 -29   21.30    5.90
   0  -2 -29   39.00   14.00
   0   2  29   22.50    4.30
   0   2  29   26.10    6.40
  -2  -2 -29   30.40   12.80
  -2  -2 -29   18.00    5.80
   2   2  29   23.50    4.50
   2   2  29   12.00    6.20
  -4  -2 -29   11.10    5.90
  -4  -2 -29   27.40   11.70
   4   2  29   10.10    4.30
   4   2  29   15.90    7.60
  -6  -2 -29   14.10   10.70
  -6  -2 -29   18.80    6.00
   6   2  29   11.60    5.00
   6   2  29   15.20    7.30
   7  -3 -29    6.80   12.00
  -7   3  29   -1.10    3.50
   5  -3 -29   24.90   14.20
  -5   3  29   16.60    5.10
   3  -3 -29   -0.20    4.80
   3  -3 -29    1.50   11.40
  -3   3  29    1.00    2.90
  -3   3  29   -0.80    4.00
   1  -3 -29    3.10    5.10
   1  -3 -29   -5.10    9.60
  -1   3  29    4.00    3.60
  -1   3  29   -8.50    3.80
  -1  -3 -29    4.90   11.30
  -1  -3 -29    6.70    5.80
   1   3  29    3.20    4.00
   1   3  29   -1.70    5.30
  -3  -3 -29    4.90    5.60
  -3  -3 -29    6.20   11.60
   3   3  29    9.90    6.20
   3   3  29   13.10    4.70
   5   3 -30   61.49   16.80
   5   3 -30   48.10    8.60
   3   3 -30   11.70    9.90
   3   3 -30    0.60    4.20
   1   3 -30    4.30    8.20
   1   3 -30   -1.00    4.50
  -1   3 -30    7.30   10.10
  -1   3 -30   15.90    5.40
  -1   3 -30   13.50    4.80
  -3   3 -30    3.20   10.80
  -3   3 -30    7.20    4.20
  -3   3 -30   -1.40    5.20
   3  -3  30    5.60    8.70
   8   2 -30   87.29    9.90
   8   2 -30   67.09   16.50
   6   2 -30   12.00    9.70
   6   2 -30   10.80    4.80
   4   2 -30   23.70    5.60
   4   2 -30   22.50   10.50
   2   2 -30   27.00   10.80
   2   2 -30   21.30    5.70
   0   2 -30    1.70    7.20
   0   2 -30    0.50    4.00
   0   2 -30   -1.50    3.30
   0  -2  30   -0.90    6.40
  -2   2 -30   18.20   10.20
  -2   2 -30   21.80    6.40
  -2   2 -30   20.60    4.40
   2  -2  30   10.60    7.80
  -4   2 -30   34.40    5.20
  -4   2 -30   16.80   10.20
  -4   2 -30   21.60    6.20
   4  -2  30   26.40    9.10
  -6   2 -30    7.60    6.40
  -6   2 -30   12.20   10.10
  -6   2 -30   16.60    5.00
   6  -2  30   -1.20    9.10
   9   1 -30    0.80    7.70
   7   1 -30   -0.40    3.60
   7   1 -30    5.10    7.40
   5   1 -30   16.10    4.20
   5   1 -30   13.80    8.10
   3   1 -30   88.49   16.20
   3   1 -30   82.29    9.10
  -3  -1  30   63.29    9.20
   1   1 -30   17.20    3.20
   1   1 -30   14.30    4.40
   1   1 -30   13.10    8.10
  -1  -1  30    8.60    6.00
  -1   1 -30    5.70    2.50
  -1   1 -30    5.20    4.20
  -1   1 -30    3.00    7.10
   1  -1  30    4.90    6.50
  -3   1 -30    0.80    3.80
  -3   1 -30   -1.00    6.90
  -3   1 -30    5.20    3.00
   3  -1  30    6.90    6.90
  -5   1 -30    7.20    4.60
  -5   1 -30    8.30    3.90
  -5   1 -30    3.80    8.00
   5  -1  30    3.50    8.50
  -7   1 -30    2.60    3.70
  -7   1 -30    0.80    4.60
  -7   1 -30    6.20    9.80
   7  -1  30   -8.60    8.00
  10   0 -30   86.19   17.80
   8   0 -30   13.60    9.00
   6   0 -30    2.10    8.40
   6   0 -30    2.50    3.30
  -6   0  30    1.00    3.10
   4   0 -30   13.40    4.20
   4   0 -30   19.20    9.20
  -4   0  30   12.30    4.80
   2   0 -30   43.00   12.50
   2   0 -30   35.00    6.10
  -2   0  30   47.00    7.70
   0   0 -30   22.00    5.10
   0   0 -30   34.90   11.70
   0   0  30   25.70    7.40
  -2   0 -30    0.90    3.80
  -2   0 -30    0.70    8.60
  -2   0 -30    2.90    2.30
   2   0  30    5.50    6.50
  -4   0 -30  157.98   21.50
  -4   0 -30  180.98   15.50
  -4   0 -30  156.68   13.50
   4   0  30  138.59   18.20
  -6   0 -30    3.40    8.60
  -6   0 -30   -1.20    4.60
  -6   0 -30   -6.40    2.70
   6   0  30    4.60    7.90
   9  -1 -30    1.60   10.70
  -9   1  30    4.30    3.20
   7  -1 -30   -0.60    9.00
  -7   1  30    1.10    3.00
   5  -1 -30   13.70   10.80
  -5   1  30   17.00    4.60
   3  -1 -30   99.89   18.30
   3  -1 -30   89.89    9.40
  -3   1  30   62.89    9.10
   1  -1 -30   18.40   10.50
   1  -1 -30   18.20    4.90
  -1   1  30    9.20    3.10
  -1   1  30    8.60    5.40
  -1  -1 -30    5.60    9.40
  -1  -1 -30    5.60    4.00
   1   1  30    0.10    5.70
   1   1  30   -1.20    2.80
  -3  -1 -30    4.00    4.00
  -3  -1 -30    4.90    9.00
   3   1  30    4.00    3.60
   3   1  30    2.50    6.60
  -5  -1 -30    7.80    9.50
  -5  -1 -30    2.90    4.60
   5   1  30   -7.40    6.20
   5   1  30    7.40    4.20
  -7  -1 -30    4.30    9.40
  -7  -1 -30   -0.10    4.60
   7   1  30   -0.90    8.40
   7   1  30    4.10    4.60
   8  -2 -30   62.89   17.50
  -8   2  30   66.19    8.10
   6  -2 -30   14.10   12.40
  -6   2  30    4.00    3.80
   4  -2 -30   17.80   11.60
   4  -2 -30   33.90    6.20
  -4   2  30   23.70    5.50
   2  -2 -30   22.00    6.10
   2  -2 -30   23.10   12.50
  -2   2  30   20.90    5.80
  -2   2  30   21.50    4.00
   0  -2 -30   -3.40    4.20
   0  -2 -30   -1.70    8.40
   0   2  30    3.00    5.10
   0   2  30    6.60    3.40
  -2  -2 -30   21.10    6.00
  -2  -2 -30   20.30   12.10
   2   2  30   15.00    6.50
   2   2  30   18.30    4.60
  -4  -2 -30   16.70    5.90
  -4  -2 -30   21.80   12.50
   4   2  30    9.80    7.00
   4   2  30   17.50    5.00
  -6  -2 -30   10.00   11.20
   6   2  30   14.90    8.40
   5  -3 -30   37.80   16.60
  -5   3  30   23.40    5.90
   3  -3 -30    7.20   11.60
   3  -3 -30    0.90    5.20
  -3   3  30   -2.40    4.00
   1  -3 -30    0.20    4.80
   1  -3 -30    1.90   10.90
  -1   3  30   -4.50    3.10
  -1   3  30   -5.70    4.00
  -1  -3 -30   13.20   12.50
  -1  -3 -30    3.40    5.70
   1   3  30    3.50    4.10
   1   3  30    6.20    5.90
  -3  -3 -30   -3.60    4.90
  -3  -3 -30   10.90   12.90
   3   3  30   -2.70    5.50
   3   3  30    4.50    4.40
   3   3 -31   -5.30    4.40
   3   3 -31   -3.50    9.90
   1   3 -31    4.50    9.40
   1   3 -31   -1.80    4.10
  -1   3 -31    7.10    4.70
  -1   3 -31   -0.50    9.80
  -1   3 -31   10.70    6.20
   8   2 -31    3.00    4.70
   8   2 -31    0.80    9.00
   6   2 -31   21.50   12.10
   6   2 -31   29.40    6.20
   4   2 -31   15.50   11.10
   4   2 -31   14.50    4.50
   2   2 -31   55.19    8.50
   2   2 -31   55.39   14.10
   0   2 -31   30.50    5.10
   0   2 -31   27.80    5.90
   0   2 -31   35.20   11.20
   0  -2  31   20.80    8.20
  -2   2 -31   46.70   13.20
  -2   2 -31   48.30    7.30
  -2   2 -31   33.20    5.80
   2  -2  31   35.10    9.90
  -4   2 -31   20.50    4.40
  -4   2 -31   22.50    7.00
  -4   2 -31   29.10   11.10
   4  -2  31    4.00    8.30
   9   1 -31   -6.80    6.70
   7   1 -31   59.69   14.30
   7   1 -31   51.99    7.50
   5   1 -31   17.90    9.50
   5   1 -31   32.60    5.60
   3   1 -31   54.59    7.20
   3   1 -31   71.39   14.80
  -3  -1  31   48.00    8.20
   1   1 -31   57.49    5.80
   1   1 -31   56.69    7.50
   1   1 -31   57.99   12.80
  -1  -1  31   32.70    8.90
  -1   1 -31   98.09    9.70
  -1   1 -31  117.59   12.10
  -1   1 -31  125.69   19.10
   1  -1  31   89.69   14.40
  -3   1 -31   96.19   17.20
  -3   1 -31   92.89    9.40
  -3   1 -31  115.29   11.40
   3  -1  31   60.09   12.80
  -5   1 -31   19.30    5.60
  -5   1 -31   20.60    4.20
  -5   1 -31   13.00   10.20
   5  -1  31   18.10    9.20
   8   0 -31   -9.20    8.20
   6   0 -31    3.20    3.50
   6   0 -31    2.30    8.30
  -6   0  31    3.90    3.80
   4   0 -31    0.30    3.40
   4   0 -31    5.30    7.90
  -4   0  31   -6.10    4.20
   2   0 -31    1.10    8.20
   2   0 -31    2.00    3.60
  -2   0  31    0.70    4.50
   0   0 -31   -2.20    3.30
   0   0 -31   -1.90    7.60
   0   0  31    5.10    5.80
  -2   0 -31    0.50    3.60
  -2   0 -31    7.60    2.70
  -2   0 -31   -3.00    7.70
   2   0  31    4.40    6.30
  -4   0 -31    0.80    4.10
  -4   0 -31    0.40    2.90
  -4   0 -31   -2.30    8.80
   4   0  31    5.40    7.50
  -6   0 -31   -0.70    4.60
  -6   0 -31   -1.30    3.10
  -6   0 -31   -5.40    7.50
   6   0  31    2.40    8.00
   9  -1 -31   -1.00   11.10
   7  -1 -31   48.10   14.80
  -7   1  31   40.90    6.20
   5  -1 -31   23.40   11.70
  -5   1  31   26.50    5.40
   3  -1 -31   51.29    7.00
   3  -1 -31   47.40   14.20
  -3   1  31   27.90    6.70
   1  -1 -31   48.90   14.90
   1  -1 -31   55.09    7.80
  -1   1  31   40.50    8.20
  -1   1  31   55.09    6.00
  -1  -1 -31  117.99   20.20
  -1  -1 -31  105.59   11.20
   1   1  31   80.69    9.40
   1   1  31  117.69   13.60
  -3  -1 -31  100.39   19.10
  -3  -1 -31   89.99   11.10
   3   1  31   94.99    9.90
   3   1  31   87.69   13.20
  -5  -1 -31   17.10    5.60
  -5  -1 -31    9.20   10.50
   5   1  31   10.90    8.10
   5   1  31   14.60    4.90
   8  -2 -31    6.70   12.90
  -8   2  31    4.60    3.70
   6  -2 -31   33.60   14.20
  -6   2  31   26.50    5.70
   4  -2 -31   18.70    5.90
   4  -2 -31   39.00   14.90
  -4   2  31   15.80    5.30
   2  -2 -31   40.30    7.30
   2  -2 -31   44.90   15.60
  -2   2  31   32.80    7.00
   0  -2 -31   33.70   14.50
   0  -2 -31   20.90    6.20
   0   2  31   19.40    4.30
   0   2  31   22.00    6.50
  -2  -2 -31   38.90    7.50
  -2  -2 -31   33.30   14.00
   2   2  31   22.80    8.20
   2   2  31   39.50    5.90
  -4  -2 -31   12.80   12.30
  -4  -2 -31   19.70    6.30
   4   2  31    7.70    4.60
   4   2  31    9.60    7.10
   3  -3 -31   -5.40    9.90
   3  -3 -31    3.20    5.30
  -3   3  31    4.70    4.80
   1  -3 -31   -2.20   10.10
   1  -3 -31    0.90    5.40
  -1   3  31   -1.80    3.40
  -1   3  31    2.30    4.80
  -1  -3 -31    7.30   12.00
  -1  -3 -31   10.30    6.10
   1   3  31    0.90    4.30
   1   3  31    9.20    6.20
   6   2 -32    0.10    9.10
   6   2 -32    2.90    4.60
   4   2 -32   41.40    7.20
   4   2 -32   41.10   12.60
   2   2 -32    2.10    4.50
   2   2 -32    3.10    9.70
   0   2 -32   -1.40    4.10
   0   2 -32    6.20   10.30
   0   2 -32    5.20    3.90
   0  -2  32    5.50    7.10
  -2   2 -32   83.79   17.60
  -2   2 -32   75.09    8.20
  -2   2 -32   62.19    9.70
   2  -2  32   48.40   11.70
  -4   2 -32    7.80    9.80
  -4   2 -32    8.60    3.90
  -4   2 -32   -1.10    5.00
   4  -2  32   12.50    8.90
   7   1 -32   -0.40    7.70
   7   1 -32    6.50    4.50
   5   1 -32   32.40   11.00
   5   1 -32   32.50    5.70
   3   1 -32    6.80    8.20
   3   1 -32    3.20    4.10
  -3  -1  32    7.70    5.80
   1   1 -32   18.40    5.30
   1   1 -32   30.80   11.30
  -1  -1  32   27.90    7.80
  -1   1 -32    3.40    9.30
  -1   1 -32    2.90    4.30
  -1   1 -32    1.00    2.80
   1  -1  32   17.10    7.60
  -3   1 -32   11.30    4.70
  -3   1 -32   11.10    9.40
  -3   1 -32   10.50    3.80
   3  -1  32    7.10    7.90
  -5   1 -32   14.30    4.70
  -5   1 -32    2.40    4.70
  -5   1 -32    4.20    9.00
   5  -1  32    7.20    8.20
   8   0 -32    6.00   10.20
   6   0 -32   24.30   10.90
   6   0 -32   24.30    5.10
  -6   0  32   14.10    4.90
   4   0 -32  288.17   22.50
   4   0 -32  264.77   29.70
  -4   0  32  257.47   22.70
   2   0 -32  152.18   12.80
   2   0 -32  147.59   21.10
  -2   0  32   86.69   13.00
   0   0 -32   52.39    7.70
   0   0 -32   64.99   15.40
   0   0  32   53.79   10.20
  -2   0 -32   13.60    3.20
  -2   0 -32   14.30   10.10
  -2   0 -32   10.50    4.70
   2   0  32    9.40    7.30
  -4   0 -32  107.69   19.00
  -4   0 -32   72.19    8.00
  -4   0 -32   90.99   10.80
   4   0  32   79.89   13.50
  -6   0 -32    3.90    9.30
  -6   0 -32    0.60    3.20
  -6   0 -32   -1.90    5.10
   6   0  32   -4.70    8.70
   7  -1 -32   -2.40    9.70
  -7   1  32    1.10    3.70
   5  -1 -32   29.70   14.10
  -5   1  32   34.90    6.50
   3  -1 -32   -2.20    3.90
   3  -1 -32  -10.10    9.00
  -3   1  32    9.40    4.90
   1  -1 -32    0.60   10.30
   1  -1 -32   27.50    5.80
  -1   1  32   18.30    3.50
  -1   1  32    6.50    5.60
  -1  -1 -32   10.10   11.20
  -1  -1 -32    3.00    4.30
   1   1  32    1.30    3.30
   1   1  32    7.00    6.50
  -3  -1 -32   11.40   11.20
  -3  -1 -32   17.30    5.30
   3   1  32    7.10    4.20
   3   1  32   10.80    7.30
  -5  -1 -32    6.30    4.80
  -5  -1 -32    3.00   10.40
   5   1  32   -3.20    7.20
   5   1  32    6.60    4.30
   6  -2 -32    7.00   12.60
  -6   2  32   -0.80    4.10
   4  -2 -32   37.00   14.80
   4  -2 -32   36.80    7.30
  -4   2  32   35.30    6.90
   2  -2 -32    3.40   10.70
   2  -2 -32    1.60    4.90
  -2   2  32   -4.30    5.10
   0  -2 -32   -3.00    5.10
   0  -2 -32    4.00   11.20
   0   2  32    4.10    5.30
   0   2  32    7.70    3.80
  -2  -2 -32   50.69    8.60
  -2  -2 -32   53.79   16.60
   2   2  32   64.69    7.70
   2   2  32   38.30    9.00
  -4  -2 -32    3.80   10.80
   4   2  32   -6.00    6.20
   4   2 -33   41.20   13.60
   4   2 -33   16.60    5.60
   2   2 -33    0.00    4.00
   2   2 -33    9.30   10.90
   0   2 -33    8.50   10.00
   0   2 -33    0.50    4.80
  -2   2 -33    3.10    4.30
  -2   2 -33   -1.50    5.50
  -2   2 -33    3.50    8.80
   2  -2  33    1.80    7.40
   7   1 -33   -0.90    3.80
   7   1 -33    2.60    8.20
   5   1 -33    5.70    8.30
   5   1 -33    1.30    3.80
   3   1 -33    2.80    3.90
   3   1 -33    9.90    9.50
   1   1 -33    5.40    4.20
   1   1 -33    8.40    9.80
  -1  -1  33    3.30    6.50
  -1   1 -33    2.60    4.40
  -1   1 -33    1.90    3.10
  -1   1 -33    6.10    9.60
   1  -1  33   12.20    7.60
  -3   1 -33   32.00   11.50
  -3   1 -33   20.00    4.60
  -3   1 -33   14.70    5.50
   3  -1  33   18.00    9.50
   8   0 -33    3.70    9.80
   6   0 -33   -3.90    8.30
   6   0 -33   -1.00    4.20
   4   0 -33    0.90    4.10
   4   0 -33    6.60    9.50
  -4   0  33   -1.00    4.30
   2   0 -33    4.60    4.20
   2   0 -33    2.00    9.40
  -2   0  33    1.40    5.50
   0   0 -33    7.40    9.90
   0   0 -33    5.00    4.30
   0   0  33   -3.50    5.30
  -2   0 -33   -0.80    4.10
  -2   0 -33   -1.10    9.60
   2   0  33   -7.10    6.50
  -4   0 -33   -0.40    4.40
  -4   0 -33   -3.90    9.60
  -4   0 -33    0.80    3.00
   4   0  33    1.00    8.30
   7  -1 -33   -8.50   10.10
  -7   1  33    0.20    3.60
   5  -1 -33   -1.90   10.50
  -5   1  33    2.30    4.30
   3  -1 -33    4.80    9.80
   3  -1 -33    0.90    4.50
  -3   1  33   -3.70    4.80
   1  -1 -33   10.10    5.00
   1  -1 -33   17.10   12.50
  -1   1  33    7.80    5.30
  -1  -1 -33    3.90   10.50
  -1  -1 -33    6.10    4.60
   1   1  33    6.90    3.50
   1   1  33   -0.10    6.60
  -3  -1 -33   21.80    6.30
  -3  -1 -33   24.00   13.10
   3   1  33   18.10    8.50
   3   1  33   18.40    4.60
   4  -2 -33   17.10   13.50
   4  -2 -33   18.10    7.50
  -4   2  33   15.60    5.40
   2  -2 -33    3.90   10.60
   2  -2 -33   -1.20    5.20
  -2   2  33    0.40    5.00
   0  -2 -33   -2.60   11.20
   0  -2 -33    3.80    5.40
   0   2  33    7.90    3.90
   0   2  33    1.80    6.00
  -2  -2 -33    2.50   11.10
  -2  -2 -33   -2.00    5.40
   2   2  33   -1.10    5.90
   2   2  33    1.60    4.00
   2   2 -34   -6.10    4.00
   2   2 -34    6.30   10.10
   0   2 -34    4.30   10.60
   0   2 -34    3.20    4.70
   5   1 -34   -0.40    9.00
   5   1 -34    0.20    4.50
   3   1 -34   81.59   19.30
   3   1 -34   63.79    9.40
   1   1 -34   10.60    5.20
   1   1 -34   14.20   11.40
  -1  -1  34    1.00    6.20
  -1   1 -34    3.50    3.40
  -1   1 -34   -2.70    9.60
  -1   1 -34    2.80    4.60
   1  -1  34    6.30    7.80
  -3   1 -34    4.40    4.80
  -3   1 -34   11.30   10.00
  -3   1 -34   10.00    4.00
   3  -1  34   -0.30    8.60
   6   0 -34   12.50    5.10
   6   0 -34    4.70   11.00
   4   0 -34   23.90   11.80
   4   0 -34   15.40    5.20
  -4   0  34   16.60    6.30
   2   0 -34   -1.50    4.00
   2   0 -34   -3.90    8.70
  -2   0  34   -2.40    5.60
   0   0 -34   36.90   13.70
   0   0 -34   26.70    5.80
   0   0  34   12.30    7.30
  -2   0 -34   34.40   13.50
  -2   0 -34   38.10    6.90
   2   0  34   23.20    9.00
  -4   0 -34   42.90    5.60
  -4   0 -34   35.80    7.40
  -4   0 -34   46.40   15.90
   4   0  34   34.90   10.50
   5  -1 -34    3.40    6.40
   5  -1 -34    8.10   12.20
  -5   1  34    2.10    4.40
   3  -1 -34   50.99    7.90
   3  -1 -34   60.79   16.30
  -3   1  34   50.09    8.70
   1  -1 -34    7.70   11.30
   1  -1 -34    6.60    5.20
  -1   1  34   11.20    6.30
  -1  -1 -34    8.50    5.30
  -1  -1 -34    1.20   10.70
   1   1  34   12.60    7.30
   1   1  34    1.20    3.70
  -3  -1 -34    8.40   11.20
  -3  -1 -34    1.60    5.50
   3   1  34    8.00    4.60
   3   1  34    5.80    7.80
   2  -2 -34   -0.80   11.80
   2  -2 -34    2.20    5.50
  -2   2  34    4.10    5.30
   0  -2 -34    2.70   11.80
   0  -2 -34   -3.00    5.40
   0   2  34   -1.00    5.80
   5   1 -35   43.80    7.50
   5   1 -35   41.40   14.60
   3   1 -35    4.00   10.70
   3   1 -35    4.50    4.70
   1   1 -35    7.20   10.60
   1   1 -35    8.50    5.50
  -1  -1  35   -0.60    7.20
  -1   1 -35   10.40   11.50
  -1   1 -35   16.60    6.30
   1  -1  35    4.90    8.50
   4   0 -35   -0.20    4.70
   4   0 -35    0.20    9.50
  -4   0  35   -0.60    5.30
   2   0 -35    0.10   10.10
   2   0 -35    3.40    5.00
  -2   0  35    7.40    6.40
   0   0 -35    8.90   10.60
   0   0 -35    1.20    4.70
   0   0  35    3.10    6.50
  -2   0 -35   -5.10    9.70
  -2   0 -35    7.20    5.20
   2   0  35    7.40    8.60
   5  -1 -35   49.99   17.30
  -5   1  35   21.00    6.00
   3  -1 -35    0.40    4.90
   3  -1 -35    5.80   10.40
  -3   1  35    0.40    4.90
   1  -1 -35    5.30    5.00
   1  -1 -35    8.30   12.00
  -1   1  35   10.50    6.30
  -1  -1 -35   11.40    5.70
  -1  -1 -35    2.40   11.20
   1   1  35   13.10    7.40
   1   1  35   21.40    5.80
   2   0 -36   34.50   15.10
   2   0 -36   36.50    7.10
  -2   0  36   36.50    8.30
   0   0 -36   54.59    8.70
   0   0 -36   42.90   15.40
   0   0  36   29.20    8.90
;
_shelx_hkl_checksum     68507
_shelx_res_file
;
    shelx.res created by SHELXL-2014/7
TITL scan_0m_a.res in C2/c
CELL  0.71073  13.5377   5.1230  30.1666   90.000   95.968   90.000
ZERR     4.00   0.0043   0.0018   0.0101    0.000    0.009    0.000
LATT   7
SYMM  - X,   Y, 1/2 - Z
SFAC  C    H    CL   N    O    S
UNIT  80 56 8 8 16 8
MERG   2
EQIV $1 -x+1/2, -y+3/2, -z+1
HTAB  C10 O1_$1
EQIV $2 x, y-1, z
HTAB O1 N1_$2
EQIV $3 x-1/2, y+1/2, z
HTAB C7 Cl1_$3
HTAB C7 O2_$3
MPLA  5 C8 S1 C7 C8 C10 C10 O1 O2 CL1
MPLA  C10 O1 O2
MPLA  6 C8 C7 C8 C10 C10 N1
HTAB  C10 O1_$1
HTAB O1 N1_$2
HTAB C7 Cl1_$3
HTAB C7 O2_$3
FMAP   2
PLAN   20
SIZE     0.100   0.500   0.500
ACTA
BOND   $H
CONF
L.S.  10
TEMP   -73.15
WGHT    0.043100    4.305700
FVAR       0.27348
N1    4    0.354361    0.978243    0.548893    11.00000    0.03150    0.03504 =
         0.04353   -0.00830    0.00965   -0.00139
C8    1    0.469567    0.599990    0.510239    11.00000    0.02576    0.03486 =
         0.03401   -0.00313    0.00827   -0.00421
C7    1    0.477644    0.641465    0.556056    11.00000    0.04147    0.04916 =
         0.03209   -0.00106    0.00826    0.00651
AFIX  43
H7    2    0.522700    0.540111    0.575219    11.00000   -1.20000
AFIX   0
C6    1    0.420024    0.830404    0.573700    11.00000    0.04203    0.04195 =
         0.03298   -0.00799    0.01082   -0.00008
AFIX  43
H6    2    0.427536    0.856327    0.605053    11.00000   -1.20000
AFIX   0
C10   1    0.346846    0.942053    0.505059    11.00000    0.03976    0.04605 =
         0.04069   -0.00397    0.00238    0.01000
AFIX  43
H10   2    0.301610    1.048107    0.486833    11.00000   -1.20000
AFIX   0
C9    1    0.401727    0.757133    0.484507    11.00000    0.04080    0.04163 =
         0.03315   -0.00755    0.00295    0.00427
AFIX  43
H9    2    0.393085    0.737745    0.453023    11.00000   -1.20000
AFIX   0
S1    6    0.122142    0.611183    0.644746    11.00000    0.02074    0.06024 =
         0.04481   -0.00762    0.00207    0.00693
CL1   3    0.407210    0.800085    0.707638    11.00000    0.02606    0.06300 =
         0.04398   -0.00815   -0.00132    0.00125
O1    5    0.248359    0.291828    0.595852    11.00000    0.03133    0.06113 =
         0.04592   -0.02069    0.00226    0.00833
O2    5    0.391604    0.339678    0.639828    11.00000    0.02544    0.05151 =
         0.04659   -0.00525    0.00470    0.01295
C2    1    0.249760    0.584146    0.654938    11.00000    0.01958    0.04038 =
         0.03156    0.00363    0.00479    0.00644
C5    1    0.117658    0.852592    0.683156    11.00000    0.03061    0.06146 =
         0.04518   -0.00573    0.00917    0.01878
AFIX  43
H5    2    0.057941    0.934061    0.689851    11.00000   -1.20000
AFIX   0
C4    1    0.209081    0.915989    0.703212    11.00000    0.03815    0.05076 =
         0.03574   -0.00711    0.00625    0.01138
AFIX  43
H4    2    0.220987    1.048166    0.725207    11.00000   -1.20000
AFIX   0
C3    1    0.284634    0.760188    0.687224    11.00000    0.02331    0.04234 =
         0.02819    0.00294    0.00342    0.00649
C1    1    0.304267    0.393551    0.630228    11.00000    0.02940    0.03517 =
         0.03349    0.00190    0.00555    0.00249
H1    2    0.282561    0.184027    0.580028    11.00000    0.07219
HKLF 4
REM  scan_0m_a.res in C2/c
REM R1 =  0.0545 for    1563 Fo > 4sig(Fo)  and  0.0692 for all    1907 data
REM    140 parameters refined using      0 restraints
END
WGHT      0.0430      4.3076
REM Highest difference peak  0.372,  deepest hole -0.315,  1-sigma level  0.070
Q1    1   0.1208  0.4133  0.6402  11.00000  0.05    0.37
Q2    1   0.1271  0.6558  0.6783  11.00000  0.05    0.34
Q3    1   0.4055  0.6201  0.7047  11.00000  0.05    0.32
Q4    1   0.4195  0.7587  0.7442  11.00000  0.05    0.28
Q5    1   0.4000  0.3015  0.6751  11.00000  0.05    0.28
Q6    1   0.3482  1.1296  0.5557  11.00000  0.05    0.26
Q7    1   0.3947  0.8199  0.6731  11.00000  0.05    0.25
Q8    1   0.2561  0.8826  0.6927  11.00000  0.05    0.24
Q9    1   0.3976  0.9618  0.7411  11.00000  0.05    0.23
Q10   1   0.2692  0.6984  0.6575  11.00000  0.05    0.22
Q11   1   0.1205  0.9936  0.6478  11.00000  0.05    0.22
Q12   1   0.4026  0.5465  0.6422  11.00000  0.05    0.22
Q13   1  -0.0799  0.7781  0.7162  11.00000  0.05    0.22
Q14   1   0.3991  0.1579  0.6574  11.00000  0.05    0.22
Q15   1   0.1167  0.6643  0.6062  11.00000  0.05    0.21
Q16   1   0.2671  0.5832  0.6817  11.00000  0.05    0.21
Q17   1   0.1191  0.8492  0.6477  11.00000  0.05    0.21
Q18   1   0.3966  0.9138  0.4888  11.00000  0.05    0.21
Q19   1   0.3954  0.1791  0.6444  11.00000  0.05    0.21
Q20   1   0.3816  0.3159  0.5989  11.00000  0.05    0.20
;
_shelx_res_checksum     30674
