# Supplementary material for: Supra­molecular inter­actions in the 1:2 co-crystal of 4,4′-bipyridine and 3-chloro­thio­phene-2-carb­oxy­lic acid
Source: Acta Crystallogr E Crystallogr Commun. 2016 Sep 5;72(Pt 10):1362–5. doi: 10.1107/S2056989016013724 (PMC5050753; doi:10.1107/S2056989016013724)
Supplement: Supplementary file 2 [file e-72-01362-Isup2.hkl]

data_I                                                                          
_shelx_title ' scan_0m_a.res in C2/c'                                           
_shelx_refln_list_code          4                                               
_shelx_F_calc_maximum      354.12                                               
_exptl_crystal_F_000       984.00                                               
_reflns_d_resolution_high  0.8239                                               
                                                                                
loop_                                                                           
 _space_group_symop_operation_xyz                                               
 'x, y, z'                                                                      
 '-x, y, -z+1/2'                                                                
 'x+1/2, y+1/2, z'                                                              
 '-x+1/2, y+1/2, -z+1/2'                                                        
 '-x, -y, -z'                                                                   
 'x, -y, z-1/2'                                                                 
 '-x+1/2, -y+1/2, -z'                                                           
 'x+1/2, -y+1/2, z-1/2'                                                         
                                                                                
_cell_length_a    13.5377                                                       
_cell_length_b     5.1230                                                       
_cell_length_c    30.1666                                                       
_cell_angle_alpha  90.000                                                       
_cell_angle_beta   95.968                                                       
_cell_angle_gamma  90.000                                                       
                                                                                
_shelx_F_squared_multiplier     1.000                                           
                                                                                
loop_                                                                           
 _refln_index_h                                                                 
 _refln_index_k                                                                 
 _refln_index_l                                                                 
 _refln_F_squared_calc                                                          
 _refln_F_squared_meas                                                          
 _refln_F_squared_sigma                                                         
 _refln_observed_status                                                         
   2   0   0       2789.01       3438.46       134.27 o                         
   4   0   0      25987.98      32763.90      1509.50 o                         
   6   0   0      23865.84      31570.96      1592.10 o                         
   8   0   0      15309.80      21618.21      1590.88 o                         
  10   0   0       3999.72       5236.77       287.10 o                         
  12   0   0        231.65        296.31        38.10 o                         
  14   0   0       1314.65       1623.44       308.78 o                         
  16   0   0         35.38         33.73        25.44 o                         
   1   1   0       1363.69       1238.17        28.25 o                         
   3   1   0      11279.13      11723.37       304.25 o                         
   5   1   0      13037.92      13796.36       338.29 o                         
   7   1   0       2788.32       3276.13       125.71 o                         
   9   1   0          1.90         26.75        15.05 o                         
  11   1   0        150.43        180.42        21.97 o                         
  13   1   0        240.40        325.49        41.27 o                         
  15   1   0         80.20         97.15        24.69 o                         
   0   2   0       6939.53       6821.57       234.35 o                         
   2   2   0        668.31       1446.48       131.02 o                         
   4   2   0        263.71        285.08        16.61 o                         
   6   2   0      12732.92      13659.49       545.67 o                         
   8   2   0         11.84         62.61        15.41 o                         
  10   2   0       3103.37       2692.03       216.55 o                         
  12   2   0        801.43        775.58        59.11 o                         
  14   2   0        225.94        191.66        24.50 o                         
   1   3   0         62.39        196.45        54.82 o                         
   3   3   0         49.31         98.34        15.07 o                         
   5   3   0       2009.43       1755.56        60.78 o                         
   7   3   0       1533.09       1532.65       160.17 o                         
   9   3   0         94.40        661.29       143.76 o                         
  11   3   0        451.24        469.26        52.28 o                         
  13   3   0        113.96        104.92        26.30 o                         
   0   4   0       1320.86       1629.21        76.78 o                         
   2   4   0        234.66        275.01       183.56 o                         
   4   4   0        104.59        277.20        48.83 o                         
   6   4   0         87.64        368.42        62.87 o                         
   8   4   0        272.74        437.51        32.78 o                         
  10   4   0         46.45        106.87        60.94 o                         
  12   4   0        717.48        793.21        82.16 o                         
   1   5   0        443.54        472.46        27.85 o                         
   3   5   0          0.97         67.26        15.60 o                         
   5   5   0        100.83        118.01        22.07 o                         
   7   5   0        598.12        705.08        52.32 o                         
   9   5   0         18.08         34.87        26.06 o                         
   0   6   0        118.36        299.72        43.26 o                         
   2   6   0        173.73        177.78        30.27 o                         
 -15   1   1        250.66        275.33        30.75 o                         
 -13   1   1       2447.22       2491.42       353.63 o                         
 -11   1   1       4916.25       5079.48       267.95 o                         
  -9   1   1        215.56        232.35        19.33 o                         
  -7   1   1       6519.17       7115.81       237.46 o                         
  -5   1   1        180.85        214.95        11.17 o                         
  -3   1   1      45665.96      43646.79      1011.62 o                         
  -1   1   1       7850.67       6723.79       133.29 o                         
   1   1   1       2082.27       1967.53        39.56 o                         
   3   1   1       8982.73       9623.64       363.04 o                         
   5   1   1          8.09          7.85         7.81 o                         
   7   1   1       3714.88       4023.74       137.19 o                         
   9   1   1         77.66         97.68        14.34 o                         
  11   1   1        295.43        317.84        47.47 o                         
  13   1   1       1938.07       1953.06       129.76 o                         
  15   1   1       1781.17       1778.85       135.41 o                         
 -14   2   1        151.22        159.04        25.26 o                         
 -12   2   1        476.81        488.38        46.97 o                         
 -10   2   1       1654.94       1591.70       136.16 o                         
  -8   2   1       6889.05       7082.98       281.63 o                         
  -6   2   1      11801.45      11286.70       637.28 o                         
  -4   2   1        916.00       1074.49        95.83 o                         
  -2   2   1       9531.94       8435.92       168.89 o                         
   0   2   1       5379.29       5478.51       147.59 o                         
   2   2   1      10248.07       9354.42       211.46 o                         
   4   2   1        146.45        246.10        37.28 o                         
   6   2   1        847.62       1403.54       471.37 o                         
   8   2   1         41.53         43.36        40.11 o                         
  10   2   1       2375.73       2094.10       172.29 o                         
  12   2   1        599.85        571.09        33.31 o                         
  14   2   1        307.95        316.69        30.04 o                         
 -13   3   1        141.81        135.49       105.99 o                         
 -11   3   1          8.24         85.01        69.25 o                         
  -9   3   1        174.49        407.21       365.60 o                         
  -7   3   1        409.72        533.67       339.10 o                         
  -5   3   1        393.10        401.91        25.80 o                         
  -3   3   1       2737.57       2687.58        82.37 o                         
  -1   3   1        524.56        433.67        56.35 o                         
   1   3   1       8364.37       8013.31       215.74 o                         
   3   3   1       2870.26       2751.40       106.63 o                         
   5   3   1        762.07        668.00        70.14 o                         
   7   3   1        613.23        683.25        64.00 o                         
   9   3   1      10526.07       9491.92       501.57 o                         
  11   3   1          0.17         52.71        17.35 o                         
  13   3   1        309.02        222.20        50.48 o                         
 -12   4   1        472.31        530.12        41.18 o                         
 -10   4   1        119.56        156.02        84.18 o                         
  -8   4   1          7.99         81.94       137.69 o                         
  -6   4   1       1306.28       1403.82        89.32 o                         
  -4   4   1         19.31        364.99       342.80 o                         
  -2   4   1        106.89        220.91        51.15 o                         
   0   4   1       2952.47       2894.59        87.41 o                         
   2   4   1         96.41         65.59        26.24 o                         
   4   4   1       2602.71       2401.33        86.78 o                         
   6   4   1       3107.04       2888.21       124.63 o                         
   8   4   1       1473.28       1321.04        96.15 o                         
  10   4   1        477.29        524.11        47.11 o                         
  12   4   1         53.09        148.80        28.17 o                         
  -9   5   1         81.31         90.51        29.60 o                         
  -7   5   1          0.21        193.52        27.66 o                         
  -5   5   1        233.80        215.02        24.22 o                         
  -3   5   1        237.65        265.69        23.08 o                         
  -1   5   1        389.35        485.76        28.26 o                         
   1   5   1         13.81        116.56        38.74 o                         
   3   5   1        169.71        258.49        21.99 o                         
   5   5   1         10.92         51.76        32.78 o                         
   7   5   1         94.30        153.99        53.90 o                         
   9   5   1        140.60        142.98        31.17 o                         
  -2   6   1         66.61        246.75        37.38 o                         
   0   6   1        277.79        416.96        44.70 o                         
   2   6   1          3.59         61.19        35.77 o                         
   4   6   1        163.41         96.26       308.84 o                         
 -16   0   2        293.15        260.71        85.57 o                         
 -14   0   2       2405.04       2821.81       221.27 o                         
 -12   0   2         69.70         81.15        21.13 o                         
 -10   0   2        235.53        410.45        45.46 o                         
  -8   0   2       1271.94       1688.56       185.84 o                         
  -6   0   2        933.16       1339.17       101.70 o                         
  -4   0   2        257.88        231.57        13.53 o                         
  -2   0   2        521.26        465.46        26.47 o                         
   0   0   2          1.63         -0.95         0.95 o                         
   2   0   2      17354.86      19246.95       631.46 o                         
   4   0   2       6123.03       7579.92       236.25 o                         
   6   0   2      30829.20      39707.60      1449.14 o                         
   8   0   2       1181.60       1495.21        91.36 o                         
  10   0   2      17559.02      19934.09      1048.72 o                         
  12   0   2        507.04        498.50        49.81 o                         
  14   0   2       3344.53       3692.53       285.45 o                         
  16   0   2        347.81        393.45       100.94 o                         
 -15   1   2        681.23        654.80        73.22 o                         
 -13   1   2        500.85        680.82        65.96 o                         
 -11   1   2        294.88        429.64        74.87 o                         
  -9   1   2        391.11        517.71        36.56 o                         
  -7   1   2       1404.39       1808.18        63.40 o                         
  -5   1   2        214.24        346.63        18.72 o                         
  -3   1   2      15077.34      14460.29       337.25 o                         
  -1   1   2       3912.08       3825.40        90.74 o                         
   1   1   2       5930.06       5279.87       101.99 o                         
   3   1   2      10103.91      10694.89       228.27 o                         
   5   1   2        193.70        152.87         9.73 o                         
   7   1   2       3013.62       3292.12       135.47 o                         
   9   1   2       2618.54       2539.23       110.38 o                         
  11   1   2       2080.85       2014.04       143.51 o                         
  13   1   2        201.57        259.16        39.44 o                         
  15   1   2       2591.86       2317.63       108.45 o                         
 -14   2   2        179.74        179.74        24.63 o                         
 -12   2   2        445.27        456.55        33.68 o                         
 -10   2   2        238.23        367.28        64.84 o                         
  -8   2   2       2182.32       2510.63       198.93 o                         
  -6   2   2        160.12        839.60       305.30 o                         
  -4   2   2        539.83        686.70       339.87 o                         
  -2   2   2       3344.90       3187.11        78.41 o                         
   0   2   2       3973.38       3617.73        84.34 o                         
   2   2   2       1172.68       1360.99       217.55 o                         
   4   2   2       6526.54       6119.69       203.49 o                         
   6   2   2         69.81        115.62        15.04 o                         
   8   2   2       1815.15       1802.23       107.88 o                         
  10   2   2          7.60         34.08        18.33 o                         
  12   2   2         55.04         86.41        16.53 o                         
  14   2   2          1.21        -12.05        19.78 o                         
 -13   3   2        322.57        357.96        52.68 o                         
 -11   3   2         96.51        175.90       100.03 o                         
  -9   3   2       1404.80       1321.08       213.69 o                         
  -7   3   2        253.27        308.78        31.15 o                         
  -5   3   2        111.91        131.46        32.49 o                         
  -3   3   2          1.74         34.67        44.25 o                         
  -1   3   2         47.18         68.53        43.09 o                         
   1   3   2       5923.36       5625.52       154.03 o                         
   3   3   2        567.62        539.24        46.51 o                         
   5   3   2        827.64        752.78        60.84 o                         
   7   3   2          0.91        209.52        59.24 o                         
   9   3   2       2158.71       3181.37       579.84 o                         
  11   3   2        295.55        317.08        39.60 o                         
  13   3   2          4.39          9.41        19.30 o                         
 -12   4   2         24.08         79.55        32.56 o                         
 -10   4   2        734.68        807.36       146.79 o                         
  -8   4   2        220.48        335.87       317.69 o                         
  -6   4   2       1177.46       1099.13        54.21 o                         
  -4   4   2        496.12        485.74        81.70 o                         
  -2   4   2       1797.50       1716.46        61.96 o                         
   0   4   2         74.65        203.45        60.85 o                         
   2   4   2         64.83         63.08        34.45 o                         
   4   4   2       1258.58       1279.04        46.94 o                         
   6   4   2       1125.83       1231.54        91.82 o                         
   8   4   2        225.67        274.70        39.24 o                         
  10   4   2        354.18        439.88        42.04 o                         
  12   4   2        117.23        119.90        31.64 o                         
  -9   5   2          6.27         52.33        71.79 o                         
  -7   5   2        777.57        801.61        52.75 o                         
  -5   5   2        138.45        183.36        23.72 o                         
  -3   5   2        207.28        222.73        22.87 o                         
  -1   5   2        500.62        527.01        31.42 o                         
   1   5   2        680.56        617.75        32.70 o                         
   3   5   2        833.07       1012.31        44.86 o                         
   5   5   2          0.61         59.11        24.13 o                         
   7   5   2         19.21         68.17        49.52 o                         
   9   5   2         79.77         72.05        31.43 o                         
  -2   6   2        476.47        575.19        86.60 o                         
   0   6   2          1.58         82.40        21.84 o                         
   2   6   2          5.40         56.15        24.89 o                         
 -15   1   3        156.12        170.46        28.19 o                         
 -13   1   3        609.55        752.08        75.99 o                         
 -11   1   3       1676.44       1633.63        69.61 o                         
  -9   1   3        795.29        925.48        42.19 o                         
  -7   1   3       7100.63       7358.91       191.02 o                         
  -5   1   3       6728.35       7215.37       178.81 o                         
  -3   1   3       3287.08       3636.87        95.39 o                         
  -1   1   3      13250.93      12248.26       250.54 o                         
   1   1   3        865.58        848.14        20.94 o                         
   3   1   3       7030.98       6885.33       147.82 o                         
   5   1   3       4085.52       4345.52       124.20 o                         
   7   1   3       1965.69       2080.75        84.65 o                         
   9   1   3       2956.09       2940.40       104.26 o                         
  11   1   3         43.91         27.04        30.64 o                         
  13   1   3          0.09          0.15        17.76 o                         
  15   1   3         87.30        117.09        32.51 o                         
 -14   2   3        320.23        321.06        32.30 o                         
 -12   2   3        544.32        608.73        66.68 o                         
 -10   2   3       3131.76       2904.41       215.37 o                         
  -8   2   3         14.22        331.57       539.44 o                         
  -6   2   3        691.12        748.25        47.74 o                         
  -4   2   3       1259.76       1186.13        72.23 o                         
  -2   2   3      18062.70      17518.75       390.08 o                         
   0   2   3       1084.43       1527.15       319.25 o                         
   2   2   3       3417.60       3229.74        83.06 o                         
   4   2   3       3971.11       3840.01       110.85 o                         
   6   2   3       1384.05       1306.53        53.78 o                         
   8   2   3       2110.03       2091.98       136.72 o                         
  10   2   3        402.82        397.12        27.95 o                         
  12   2   3       2786.50       2273.10       130.66 o                         
  14   2   3         61.14        103.71        25.20 o                         
 -13   3   3        463.08        523.94        57.83 o                         
 -11   3   3          0.51         26.51        73.99 o                         
  -9   3   3        529.72        724.36        51.51 o                         
  -7   3   3       1757.91       1705.80       100.65 o                         
  -5   3   3         73.85         81.77        51.09 o                         
  -3   3   3         14.51         32.95        10.81 o                         
  -1   3   3         78.48         82.87        14.78 o                         
   1   3   3       1667.77       1675.31        77.43 o                         
   3   3   3         35.18         16.00        19.12 o                         
   5   3   3        223.57        221.11        31.94 o                         
   7   3   3       4083.19       3846.07       183.65 o                         
   9   3   3        740.68        795.58        60.03 o                         
  11   3   3        236.47        249.94        33.56 o                         
  13   3   3          0.03         11.36        20.10 o                         
 -12   4   3          0.21         87.72       148.30 o                         
 -10   4   3         10.52        198.25        83.32 o                         
  -8   4   3        339.21        448.02       151.48 o                         
  -6   4   3          0.92        174.09       201.64 o                         
  -4   4   3        353.27        427.61        45.92 o                         
  -2   4   3       1343.15       1375.03        46.83 o                         
   0   4   3          1.61        104.35        28.75 o                         
   2   4   3        107.85        161.83        14.50 o                         
   4   4   3        357.42        590.79        31.11 o                         
   6   4   3        198.88        325.41        96.15 o                         
   8   4   3          9.93        195.87        60.23 o                         
  10   4   3        475.76        464.13        86.43 o                         
  12   4   3         71.22        157.41        52.49 o                         
  -9   5   3         70.61         91.93        26.56 o                         
  -7   5   3         14.18        163.84        27.00 o                         
  -5   5   3        417.93        450.33        47.78 o                         
  -3   5   3         29.91         26.44        21.60 o                         
  -1   5   3          2.12        252.39        28.93 o                         
   1   5   3         32.55        142.78        38.44 o                         
   3   5   3        714.70        826.60        63.01 o                         
   5   5   3        357.33        415.29        36.48 o                         
   7   5   3         92.33        296.35        30.33 o                         
   9   5   3         54.79        118.58        29.89 o                         
  -4   6   3          2.36        178.82       198.51 o                         
  -2   6   3         49.47        184.63        39.46 o                         
   0   6   3         10.06         32.72        27.41 o                         
   2   6   3        111.82        124.71        23.96 o                         
 -16   0   4       5335.07       5100.05       427.83 o                         
 -14   0   4       4190.61       4658.26       355.57 o                         
 -12   0   4       3969.06       5161.55       389.06 o                         
 -10   0   4       2304.62       3034.76       220.60 o                         
  -8   0   4      28870.27      37146.17      1695.75 o                         
  -6   0   4       4695.00       5805.25       323.80 o                         
  -4   0   4       2102.28       2234.29       118.17 o                         
  -2   0   4       3485.49       3555.83       133.49 o                         
   0   0   4       4183.21       4060.52       123.79 o                         
   2   0   4      27948.41      27014.65       809.58 o                         
   4   0   4        883.22        972.33        33.08 o                         
   6   0   4       1215.91       1621.35        66.40 o                         
   8   0   4         43.00         76.50        16.77 o                         
  10   0   4       3061.58       3559.59       201.56 o                         
  12   0   4        301.98        401.04        86.24 o                         
  14   0   4        404.66        391.72        47.12 o                         
 -15   1   4         41.77        124.34        36.10 o                         
 -13   1   4       1408.33       1400.13        82.21 o                         
 -11   1   4       2164.50       2027.96        83.84 o                         
  -9   1   4       3204.09       3073.15       119.50 o                         
  -7   1   4         34.03         80.12        11.37 o                         
  -5   1   4       4495.49       4395.18       133.72 o                         
  -3   1   4       4992.18       4710.99       114.26 o                         
  -1   1   4       1406.50       1444.74        45.70 o                         
   1   1   4         65.19         90.27        10.78 o                         
   3   1   4        900.59        997.67        26.93 o                         
   5   1   4       1600.78       2025.74        60.84 o                         
   7   1   4       1106.84       1194.38        64.38 o                         
   9   1   4         21.67         56.08        18.72 o                         
  11   1   4        156.94        130.85        28.17 o                         
  13   1   4        150.43        189.65       130.10 o                         
  15   1   4        462.75        543.32        87.45 o                         
 -14   2   4         52.15        127.87        20.35 o                         
 -12   2   4         89.93        171.08        32.76 o                         
 -10   2   4       2355.91       2469.01       169.25 o                         
  -8   2   4       2778.50       2849.70       160.83 o                         
  -6   2   4       2474.99       2311.52        89.87 o                         
  -4   2   4       1138.65       1081.64        44.54 o                         
  -2   2   4      18745.57      20038.83       784.47 o                         
   0   2   4         66.54         53.20        10.62 o                         
   2   2   4       3617.37       3555.04        86.31 o                         
   4   2   4        738.01        772.16        27.62 o                         
   6   2   4        231.69        250.12        23.02 o                         
   8   2   4       1064.36       1184.36        97.85 o                         
  10   2   4        714.16        725.06        66.86 o                         
  12   2   4         10.12         83.33        17.72 o                         
  14   2   4        741.51        644.73        56.12 o                         
 -13   3   4        395.18        485.15        41.49 o                         
 -11   3   4        959.91       1040.38       151.11 o                         
  -9   3   4        296.60        430.54       276.03 o                         
  -7   3   4       1748.69       1823.69       103.22 o                         
  -5   3   4        110.79         99.17        14.65 o                         
  -3   3   4        406.23        432.70        27.55 o                         
  -1   3   4       1248.36       1209.38        54.18 o                         
   1   3   4       1066.91       1120.32        54.50 o                         
   3   3   4        237.43        243.62        19.43 o                         
   5   3   4        376.86        397.63        28.17 o                         
   7   3   4        345.89        406.86        59.26 o                         
   9   3   4        135.91         89.12        18.36 o                         
  11   3   4        596.24        574.71        51.73 o                         
  13   3   4        362.88        351.69        40.31 o                         
 -12   4   4          0.39         33.69       126.62 o                         
 -10   4   4       1418.58       1289.97       134.09 o                         
  -8   4   4          5.65        167.16        90.91 o                         
  -6   4   4        143.55        212.23        92.12 o                         
  -4   4   4       1577.34       1526.01       100.70 o                         
  -2   4   4        611.91        721.79        71.68 o                         
   0   4   4       2654.78       2309.68        85.79 o                         
   2   4   4       1265.94       1076.50        49.75 o                         
   4   4   4       3742.08       3380.18       120.33 o                         
   6   4   4        277.53        302.83        37.37 o                         
   8   4   4       1457.15       1293.31        86.80 o                         
  10   4   4          0.14         20.40        40.14 o                         
  12   4   4        403.87        463.93       322.21 o                         
  -9   5   4         74.80         77.18        28.64 o                         
  -7   5   4        238.50        195.44        33.11 o                         
  -5   5   4        222.31        269.64        25.64 o                         
  -3   5   4         20.78         26.62        20.66 o                         
  -1   5   4       1497.01       1488.92        98.69 o                         
   1   5   4        137.54        221.25        22.30 o                         
   3   5   4        118.39        229.13        39.25 o                         
   5   5   4        852.60        904.70        80.78 o                         
   7   5   4       1121.80       1125.26        57.55 o                         
   9   5   4        451.48        518.28        50.09 o                         
  -2   6   4        133.42        230.50        33.54 o                         
   0   6   4          4.63         35.87        21.27 o                         
   2   6   4         31.68        118.10        24.98 o                         
 -13   1   5         98.08        136.60        17.72 o                         
 -11   1   5        420.65        529.61        43.03 o                         
  -9   1   5        274.39        430.86        51.24 o                         
  -7   1   5       2773.39       2808.40        87.40 o                         
  -5   1   5        273.60        287.21        13.88 o                         
  -3   1   5         37.46        128.60       320.26 o                         
  -1   1   5     125398.43     120220.26      2352.55 o                         
   1   1   5       2847.90       2747.36        56.01 o                         
   3   1   5       6437.11       6211.34       124.12 o                         
   5   1   5      14641.24      15318.69       428.17 o                         
   7   1   5      11170.69      11798.32       330.98 o                         
   9   1   5       4992.11       4428.68       178.48 o                         
  11   1   5        351.73        340.78        30.74 o                         
  13   1   5       4482.52       4052.75       327.44 o                         
  15   1   5         80.34         66.18        28.15 o                         
 -14   2   5        942.19        865.42        47.27 o                         
 -12   2   5        114.20        130.43        18.36 o                         
 -10   2   5       3033.29       2990.79       169.63 o                         
  -8   2   5       1431.50       1542.33       173.17 o                         
  -6   2   5       3003.95       3460.13       217.86 o                         
  -4   2   5       1541.63       1508.77        77.22 o                         
  -2   2   5       3362.91       3736.38       149.00 o                         
   0   2   5       1162.84        979.40        24.02 o                         
   2   2   5        122.74        165.93        18.49 o                         
   4   2   5       3665.83       3201.83        94.17 o                         
   6   2   5        116.17        125.84        12.04 o                         
   8   2   5       2780.97       2731.78       111.85 o                         
  10   2   5         86.40         65.48        15.78 o                         
  12   2   5          7.32         37.02        18.51 o                         
  14   2   5        644.84        626.53        71.85 o                         
 -13   3   5       1537.78       1520.60        72.43 o                         
 -11   3   5        211.60        251.91        23.17 o                         
  -9   3   5       2099.20       1952.95       170.32 o                         
  -7   3   5       5524.13       5307.98       257.82 o                         
  -5   3   5        936.96        883.08        66.15 o                         
  -3   3   5       3207.79       2925.40       129.44 o                         
  -1   3   5       1467.30       1614.64        94.40 o                         
   1   3   5       5296.26       4890.45       136.98 o                         
   3   3   5        422.14        465.75        21.81 o                         
   5   3   5         18.24         18.40        10.30 o                         
   7   3   5       1069.28       1194.12        88.79 o                         
   9   3   5         74.74         96.41        17.37 o                         
  11   3   5        282.71        291.31        27.37 o                         
  13   3   5         59.47         61.56        23.49 o                         
 -12   4   5        514.48        491.98       110.96 o                         
 -10   4   5         10.72        141.02        34.43 o                         
  -8   4   5       2645.14       2477.16       107.87 o                         
  -6   4   5        167.76        149.81        23.27 o                         
  -4   4   5        629.66        659.23        32.70 o                         
  -2   4   5        634.99        668.73        29.34 o                         
   0   4   5        495.53        567.17        51.56 o                         
   2   4   5         93.58        121.10        26.56 o                         
   4   4   5          0.55        138.01        98.95 o                         
   6   4   5        144.19        171.30        18.91 o                         
   8   4   5          4.06        206.96        34.04 o                         
  10   4   5         15.53         45.33        30.23 o                         
  12   4   5         48.83        161.77       280.77 o                         
  -9   5   5        164.63        188.23        61.56 o                         
  -7   5   5          0.34         30.77        22.11 o                         
  -5   5   5        167.52        159.02        31.65 o                         
  -3   5   5          0.11         -8.29        29.93 o                         
  -1   5   5          5.79        170.74        30.41 o                         
   1   5   5       1000.39       1006.08        46.25 o                         
   3   5   5          4.16        210.32        25.77 o                         
   5   5   5         28.38        244.36        29.77 o                         
   7   5   5         12.24        110.93        24.22 o                         
   9   5   5        142.98        181.83       298.15 o                         
  -2   6   5        352.68        383.60        36.06 o                         
   0   6   5         25.74        157.65        27.99 o                         
   2   6   5        264.66        257.00        36.12 o                         
 -16   0   6          1.96         18.72        56.15 o                         
 -14   0   6       2362.37       2561.94       313.52 o                         
 -10   0   6         61.50         52.14        18.72 o                         
  -8   0   6       2741.38       3231.22       244.67 o                         
  -6   0   6       5063.34       5014.12       263.29 o                         
  -4   0   6      43180.57      42564.42      2204.46 o                         
  -2   0   6      19604.29      19589.09       722.39 o                         
   0   0   6      38314.18      36938.96       958.47 o                         
   2   0   6      11705.39      11428.88       319.02 o                         
   4   0   6       1176.97       1027.72        39.24 o                         
   6   0   6       3400.58       3618.95       162.19 o                         
   8   0   6       2307.18       2761.57       128.28 o                         
  10   0   6       1933.33       2022.29       100.57 o                         
  12   0   6       1949.02       2068.96       105.19 o                         
  14   0   6         94.43         46.54        36.77 o                         
 -15   1   6        350.78        330.23        50.81 o                         
 -13   1   6         54.06         66.04        13.20 o                         
 -11   1   6       1241.93       1176.92        66.63 o                         
  -9   1   6        190.17        252.46        29.57 o                         
  -7   1   6      10003.84      11029.00       407.30 o                         
  -5   1   6       2236.99       2444.33        88.62 o                         
  -3   1   6       8484.80       8541.55       203.80 o                         
  -1   1   6      33971.75      33282.51       679.53 o                         
   1   1   6      31824.74      29673.76       546.35 o                         
   3   1   6        196.50        158.56        10.31 o                         
   5   1   6       3117.51       3395.21       106.89 o                         
   7   1   6       1097.85       1173.59        49.29 o                         
   9   1   6         59.01         96.18        13.97 o                         
  11   1   6        131.98        160.98        19.58 o                         
  13   1   6        164.37        242.48        30.55 o                         
  15   1   6         11.28         19.64        23.48 o                         
 -14   2   6        149.51        277.60        34.64 o                         
 -12   2   6        726.20        725.45        40.57 o                         
 -10   2   6       2072.20       2122.09       162.45 o                         
  -8   2   6       1593.64       1663.04       113.23 o                         
  -6   2   6       1273.21       1376.92        64.26 o                         
  -4   2   6       2423.60       2429.59        82.37 o                         
  -2   2   6        252.48        324.81        16.83 o                         
   0   2   6       1036.17       1008.36        26.28 o                         
   2   2   6        975.55        885.59        27.10 o                         
   4   2   6        191.42        267.80        16.28 o                         
   6   2   6       2205.16       2126.79        97.70 o                         
   8   2   6       4168.51       4054.86       157.05 o                         
  10   2   6         94.24        106.11        17.08 o                         
  12   2   6          5.10         26.20        17.95 o                         
  14   2   6        776.02        715.25        57.45 o                         
 -13   3   6        204.86        303.15        32.81 o                         
 -11   3   6        906.49        882.34        62.16 o                         
  -9   3   6       1116.08       1035.18       104.77 o                         
  -7   3   6       5329.70       4916.60       225.23 o                         
  -5   3   6        141.10        232.80        29.02 o                         
  -3   3   6       2383.82       2351.37       106.64 o                         
  -1   3   6       4114.89       3834.82       109.07 o                         
   1   3   6       1065.62       1449.15       288.47 o                         
   3   3   6       2810.35       2511.33        78.97 o                         
   5   3   6        173.45        170.97        15.60 o                         
   7   3   6       1881.37       1830.93        69.04 o                         
   9   3   6        912.82        800.94        67.08 o                         
  11   3   6        187.20        174.12        24.02 o                         
  13   3   6        127.62         88.71        24.02 o                         
 -12   4   6        227.66        270.76        85.76 o                         
 -10   4   6        452.22        514.16        76.37 o                         
  -8   4   6         67.12        236.36        26.65 o                         
  -6   4   6        190.68        183.45        20.94 o                         
  -4   4   6       1213.23       1073.56        43.99 o                         
  -2   4   6         16.67         95.78        18.30 o                         
   0   4   6        738.43        782.05        32.16 o                         
   2   4   6        141.08        258.89        40.29 o                         
   4   4   6         54.62         67.81        14.98 o                         
   6   4   6        212.63        238.08        26.83 o                         
   8   4   6       1536.80       1570.28        75.74 o                         
  10   4   6         22.56         38.04        20.62 o                         
  -9   5   6          8.80         70.37        27.77 o                         
  -7   5   6          1.03         16.61        35.38 o                         
  -5   5   6         65.68         92.53        36.90 o                         
  -3   5   6         42.29         26.97        16.50 o                         
  -1   5   6         19.42         38.06        55.20 o                         
   1   5   6         48.90        163.17        34.04 o                         
   3   5   6        907.28        934.01        78.96 o                         
   5   5   6        565.92        587.40        35.72 o                         
   7   5   6        154.02        177.30        27.51 o                         
   9   5   6         87.87         80.22       215.25 o                         
  -2   6   6          3.51         84.35        25.86 o                         
   0   6   6        455.89        425.49        37.45 o                         
   2   6   6         27.78        182.14        32.61 o                         
 -15   1   7       1759.27       1741.95       149.74 o                         
 -13   1   7        489.91        438.76        34.35 o                         
 -11   1   7         91.67         65.46        16.36 o                         
  -9   1   7       9315.60       9297.71       562.77 o                         
  -7   1   7         16.16         56.20        21.39 o                         
  -5   1   7        339.22        557.77        43.94 o                         
  -3   1   7       6976.55       6676.42       162.34 o                         
  -1   1   7        415.60        365.97        13.44 o                         
   1   1   7       2011.33       2015.39        47.27 o                         
   3   1   7       8397.06       8652.08       178.66 o                         
   5   1   7       4205.89       4456.79       129.36 o                         
   7   1   7        734.04        782.01        35.28 o                         
   9   1   7       7562.97       7194.10       223.39 o                         
  11   1   7        213.64        179.73        22.81 o                         
  13   1   7       1259.37       1382.14        76.91 o                         
  15   1   7       1011.05       1074.81       114.43 o                         
 -14   2   7       1332.52       1303.04        86.90 o                         
 -12   2   7         20.14         36.28        19.16 o                         
 -10   2   7       5207.93       4929.23       291.27 o                         
  -8   2   7          9.90         31.85        18.07 o                         
  -6   2   7       2200.01       2112.28       171.58 o                         
  -4   2   7      12067.65      12270.52       326.42 o                         
  -2   2   7       5091.68       4822.52       151.63 o                         
   0   2   7        203.46        201.16        22.46 o                         
   2   2   7       4409.18       4527.20       118.32 o                         
   4   2   7         41.50         75.01        10.47 o                         
   6   2   7       2203.65       2148.11        69.07 o                         
   8   2   7        124.29        162.15        20.83 o                         
  10   2   7       1723.29       1450.16       102.47 o                         
  12   2   7        166.71        163.51        24.90 o                         
  14   2   7       3038.42       2272.23       197.14 o                         
 -13   3   7         52.39        125.67        30.88 o                         
 -11   3   7        233.15        281.88        36.57 o                         
  -9   3   7        228.57        250.12        37.31 o                         
  -7   3   7        713.86        929.49       115.06 o                         
  -5   3   7        118.69        159.65        22.63 o                         
  -3   3   7       3411.37       3622.47       122.59 o                         
  -1   3   7       1697.40       1593.83        51.86 o                         
   1   3   7        512.60        545.83        43.10 o                         
   3   3   7       1677.38       1793.66        75.56 o                         
   5   3   7         91.21         88.46        13.35 o                         
   7   3   7       2449.58       2428.25        80.66 o                         
   9   3   7       1360.36       1220.99       104.11 o                         
  11   3   7          8.28         72.54        19.65 o                         
  13   3   7         88.39         94.93        31.26 o                         
 -12   4   7         31.54        150.13       114.17 o                         
 -10   4   7        723.93        687.18        63.87 o                         
  -8   4   7        783.33        747.74        65.57 o                         
  -6   4   7          1.44         59.38        61.37 o                         
  -4   4   7        252.34        311.41        33.07 o                         
  -2   4   7        758.58        710.17        33.24 o                         
   0   4   7          0.22         52.07        15.68 o                         
   2   4   7       1972.36       1836.89        92.41 o                         
   4   4   7          0.15          6.68        16.74 o                         
   6   4   7        166.52        192.73        20.41 o                         
   8   4   7       1003.55       1032.64        72.17 o                         
  10   4   7          2.33         30.45        22.22 o                         
  -9   5   7         39.10        163.17        49.17 o                         
  -7   5   7          0.74        -22.78        23.93 o                         
  -5   5   7         63.48        125.98        20.10 o                         
  -3   5   7         17.31        129.44        34.06 o                         
  -1   5   7         21.61        125.60        25.77 o                         
   1   5   7         64.37         75.28        31.76 o                         
   3   5   7        412.41        505.90        31.16 o                         
   5   5   7         21.93        153.67        23.25 o                         
   7   5   7         56.95         28.14        28.40 o                         
  -2   6   7        275.74        326.45        33.21 o                         
   0   6   7         58.96        124.98        28.02 o                         
   2   6   7        391.09        262.39       193.17 o                         
 -12   0   8          0.07          8.02        17.38 o                         
 -10   0   8        397.34        445.22        48.13 o                         
  -8   0   8       2553.72       3003.93       227.29 o                         
  -6   0   8       3368.19       3584.20       190.02 o                         
  -4   0   8       4041.06       3972.11       151.45 o                         
  -2   0   8      10105.11       9867.69       299.11 o                         
   0   0   8       1077.42       1030.14        31.09 o                         
   2   0   8      18196.86      17008.07       444.74 o                         
   4   0   8      16911.21      16987.91       562.91 o                         
   6   0   8      14945.20      16279.77       695.62 o                         
   8   0   8       9755.94      10435.40       452.89 o                         
  10   0   8        192.97        198.34        25.17 o                         
  12   0   8       2821.45       3078.35       147.78 o                         
  14   0   8        610.37        586.02        49.53 o                         
 -15   1   8         76.05        105.62        33.42 o                         
 -13   1   8          2.22          9.77        28.75 o                         
 -11   1   8        308.71        385.22        33.68 o                         
  -9   1   8        163.05        236.70        23.43 o                         
  -7   1   8        401.51        475.97        49.47 o                         
  -5   1   8        868.54       1047.08        94.94 o                         
  -3   1   8       1285.23       1307.06        41.36 o                         
  -1   1   8       8270.38       7827.26       162.86 o                         
   1   1   8       7583.73       7739.72       145.76 o                         
   3   1   8       3460.19       3302.29        71.67 o                         
   5   1   8        509.12        620.22        40.27 o                         
   7   1   8       5615.13       5524.41       173.33 o                         
   9   1   8        250.93        289.90        20.94 o                         
  11   1   8       3276.85       3112.57       105.10 o                         
  13   1   8        219.98        215.95        30.59 o                         
  15   1   8        622.86        510.92        47.52 o                         
 -14   2   8        590.10        791.36        90.91 o                         
 -12   2   8         11.22         31.35        16.53 o                         
 -10   2   8       1730.91       1905.66       143.21 o                         
  -8   2   8        198.40        291.46        69.38 o                         
  -6   2   8         84.96         92.45        58.67 o                         
  -4   2   8        545.08        595.29        37.40 o                         
  -2   2   8       4403.35       4156.15       109.28 o                         
   0   2   8       1888.74       1899.81        64.21 o                         
   2   2   8       4670.43       4727.69       124.08 o                         
   4   2   8       1011.98       1084.01        38.74 o                         
   6   2   8        551.82        615.66        27.59 o                         
   8   2   8       1306.88       1248.68        61.69 o                         
  10   2   8          0.05         32.78        15.60 o                         
  12   2   8        183.21        107.36        22.67 o                         
  14   2   8        564.79        534.33        63.00 o                         
 -13   3   8          8.58         35.93        29.53 o                         
 -11   3   8         49.22         66.12        17.70 o                         
  -9   3   8        237.93        229.39        31.88 o                         
  -7   3   8        267.95        287.86        36.33 o                         
  -5   3   8         42.82         51.21        29.37 o                         
  -3   3   8       6242.18       6047.30       181.21 o                         
  -1   3   8        717.38        666.95        29.14 o                         
   1   3   8       2688.50       2386.88        81.43 o                         
   3   3   8       5560.96       5411.97       164.20 o                         
   5   3   8       1174.99       1126.13        43.78 o                         
   7   3   8       3845.84       3635.97       114.03 o                         
   9   3   8        166.06        172.07        22.70 o                         
  11   3   8       1550.53       1280.08       115.19 o                         
  13   3   8        141.81        116.06        34.23 o                         
 -12   4   8        871.55       1092.69        72.55 o                         
 -10   4   8        382.99        490.40        37.13 o                         
  -8   4   8        251.70        234.22        24.79 o                         
  -6   4   8        368.79        347.86        27.20 o                         
  -4   4   8        511.32        543.58        45.41 o                         
  -2   4   8         16.32         29.02        14.02 o                         
   0   4   8        777.02        678.43        34.86 o                         
   2   4   8        410.10        460.01        24.62 o                         
   4   4   8          0.49          8.93        12.79 o                         
   6   4   8        726.61        789.89        82.84 o                         
   8   4   8         63.88        129.60        20.69 o                         
  10   4   8        117.21        124.19        38.96 o                         
  -9   5   8       1256.62       1372.02        87.30 o                         
  -7   5   8          3.17         10.65        19.91 o                         
  -5   5   8        435.28        454.18        32.23 o                         
  -3   5   8       1115.77       1141.78        55.99 o                         
  -1   5   8        994.14       1014.57        63.65 o                         
   1   5   8          6.22         16.56        15.17 o                         
   3   5   8          6.76         79.68        18.22 o                         
   5   5   8        319.65        305.65        29.10 o                         
   7   5   8         11.24          9.24        20.99 o                         
   0   6   8        266.44        216.30        36.62 o                         
   2   6   8         13.03        232.63       308.84 o                         
 -15   1   9        767.62        812.75        89.58 o                         
 -13   1   9        815.93        830.13        81.56 o                         
 -11   1   9        542.68        582.74        63.51 o                         
  -9   1   9      13482.54      13515.02      1257.30 o                         
  -7   1   9       1255.36       1468.60        89.68 o                         
  -5   1   9       8898.28       8695.35       787.42 o                         
  -3   1   9      23342.29      24039.27       628.63 o                         
  -1   1   9      28549.36      27206.55       517.76 o                         
   1   1   9      11017.29      10488.07       196.34 o                         
   3   1   9         73.12         76.38        10.56 o                         
   5   1   9      12963.62      13553.15       381.80 o                         
   7   1   9       1190.13       1233.36        56.52 o                         
   9   1   9        219.07        181.43        20.73 o                         
  11   1   9        724.73        754.43        46.89 o                         
  13   1   9        105.95         99.24        41.88 o                         
  15   1   9        139.37        109.36        30.81 o                         
 -14   2   9        589.59        609.66        80.22 o                         
 -12   2   9        580.46        553.63        51.71 o                         
 -10   2   9        307.21        360.77        73.79 o                         
  -8   2   9       3454.18       3448.87       178.72 o                         
  -6   2   9       2874.05       3019.79       127.85 o                         
  -4   2   9       1587.48       1276.22        43.98 o                         
  -2   2   9         47.21         72.54        15.25 o                         
   0   2   9      13790.39      13914.60       347.08 o                         
   2   2   9        362.64        316.53        17.62 o                         
   4   2   9        873.37        723.27        29.14 o                         
   6   2   9       2155.64       2208.61        95.09 o                         
   8   2   9       1354.72       1308.18        57.26 o                         
  10   2   9        132.56        119.50        18.47 o                         
  12   2   9         14.48         27.03        18.93 o                         
  14   2   9         69.89         78.26        26.31 o                         
 -13   3   9        171.81        159.09        27.55 o                         
 -11   3   9          1.59          4.40        15.41 o                         
  -9   3   9         69.62         52.11        16.84 o                         
  -7   3   9          5.93          5.09        14.73 o                         
  -5   3   9        559.21        563.97        50.91 o                         
  -3   3   9        777.21        710.84        40.65 o                         
  -1   3   9         64.98         85.71        23.47 o                         
   1   3   9        846.91        822.60        31.59 o                         
   3   3   9       1936.85       2055.10       123.55 o                         
   5   3   9         21.49         27.79        11.64 o                         
   7   3   9       3927.68       3781.64       159.36 o                         
   9   3   9        112.74         97.32        17.44 o                         
  11   3   9        247.64        246.10        31.26 o                         
  13   3   9        916.41        887.93       103.17 o                         
 -12   4   9         80.05        201.23        43.96 o                         
 -10   4   9          5.81         47.56        29.60 o                         
  -8   4   9          2.87          0.59        15.47 o                         
  -6   4   9        118.36        163.52        34.28 o                         
  -4   4   9        615.83        631.32        32.91 o                         
  -2   4   9        250.67        216.40        18.00 o                         
   0   4   9        299.75        373.46        31.50 o                         
   2   4   9        594.96        564.60        34.97 o                         
   4   4   9         78.30         57.48        14.82 o                         
   6   4   9        433.47        556.58        45.55 o                         
   8   4   9        678.90        754.91        76.84 o                         
  10   4   9        211.94        150.66        28.25 o                         
  -9   5   9         16.77        462.60       467.94 o                         
  -7   5   9         49.08         35.27        22.28 o                         
  -5   5   9        107.10        145.78        22.94 o                         
  -3   5   9         93.87        196.18        25.72 o                         
  -1   5   9        108.66        180.70        19.98 o                         
   1   5   9         50.97        212.24        33.13 o                         
   3   5   9        345.52        322.43        34.48 o                         
   5   5   9         25.89        101.12        27.73 o                         
   7   5   9         13.46         17.69        22.21 o                         
   0   6   9         11.31        239.32       283.44 o                         
 -12   0  10        674.44        604.32        58.83 o                         
 -10   0  10       1349.80       1183.10        98.94 o                         
  -8   0  10       6038.14       6497.07       482.65 o                         
  -6   0  10       2974.78       2922.41       156.46 o                         
  -4   0  10       3938.60       4098.17       157.75 o                         
  -2   0  10       3443.21       3316.13       104.91 o                         
   0   0  10       2027.63       1793.11        52.11 o                         
   2   0  10         57.07         63.65        12.00 o                         
   4   0  10       5928.13       5741.34       252.27 o                         
   6   0  10       6111.27       6840.04       300.35 o                         
   8   0  10       4064.40       3915.48       179.98 o                         
  10   0  10        256.56        227.11        29.04 o                         
  12   0  10       5407.99       5663.22       259.60 o                         
  14   0  10        217.37        157.16        33.89 o                         
 -15   1  10        947.06        888.96        88.24 o                         
 -13   1  10        217.13        295.47        45.46 o                         
 -11   1  10       5404.45       5244.63       280.09 o                         
  -9   1  10        801.77       1022.66        90.91 o                         
  -7   1  10       1328.41       1201.08       132.36 o                         
  -5   1  10         21.52         35.73         8.98 o                         
  -3   1  10       7475.02       7999.86       216.74 o                         
  -1   1  10         19.67         18.10         4.19 o                         
   1   1  10       2850.67       2784.35        55.88 o                         
   3   1  10          2.42         20.19         8.96 o                         
   5   1  10        341.22        284.31        32.10 o                         
   7   1  10        841.62        900.17        38.39 o                         
   9   1  10        310.78        296.79        22.27 o                         
  11   1  10        210.88        200.69        20.99 o                         
  13   1  10        894.57        912.08        61.05 o                         
 -14   2  10        164.61        160.44        45.46 o                         
 -12   2  10        152.28        170.51        26.64 o                         
 -10   2  10        194.77        213.13        20.92 o                         
  -8   2  10       1199.57       1160.50        56.76 o                         
  -6   2  10       1732.06       1780.44       100.80 o                         
  -4   2  10       1047.22       1049.08        37.38 o                         
  -2   2  10        538.20        561.18        29.53 o                         
   0   2  10       9104.90       9651.07       260.10 o                         
   2   2  10        741.61        892.74        32.71 o                         
   4   2  10         30.29         50.55        12.10 o                         
   6   2  10       6567.18       6388.10       249.01 o                         
   8   2  10        172.05        123.07        17.96 o                         
  10   2  10         68.89        119.57        25.11 o                         
  12   2  10        959.54        829.80        55.91 o                         
  14   2  10         73.10         42.27        28.96 o                         
 -13   3  10          5.24         17.75        28.75 o                         
 -11   3  10       1517.62       1551.33       161.44 o                         
  -9   3  10         79.56         96.40        30.10 o                         
  -7   3  10        815.27        750.11        38.08 o                         
  -5   3  10       1068.83        920.59        40.80 o                         
  -3   3  10        513.30        523.08        35.02 o                         
  -1   3  10       3181.81       2866.54       121.85 o                         
   1   3  10        192.27        190.55        16.87 o                         
   3   3  10        408.38        436.34        22.74 o                         
   5   3  10          4.09         -6.64        11.08 o                         
   7   3  10        180.77        195.95        20.11 o                         
   9   3  10         72.44         38.50        15.45 o                         
  11   3  10        205.67        165.02        27.82 o                         
 -12   4  10          3.77        110.97       485.32 o                         
 -10   4  10        301.17        245.56        27.15 o                         
  -8   4  10        386.70        406.21        31.51 o                         
  -6   4  10        207.36        131.06        19.53 o                         
  -4   4  10        509.23        526.62        51.43 o                         
  -2   4  10          0.14          7.70        11.56 o                         
   0   4  10       1949.58       1721.07        80.12 o                         
   2   4  10         76.98         83.60        19.64 o                         
   4   4  10         23.04         15.25        13.93 o                         
   6   4  10       1278.77       1325.97        82.92 o                         
   8   4  10        894.05        904.88        46.85 o                         
  10   4  10        108.19         78.01        22.59 o                         
  -7   5  10         33.14         29.39        53.65 o                         
  -5   5  10        322.63        356.29        30.14 o                         
  -3   5  10        149.91        180.99        21.68 o                         
  -1   5  10        273.09        328.80        28.86 o                         
   1   5  10       1152.93       1287.28        62.00 o                         
   3   5  10          0.02         58.10        20.16 o                         
   5   5  10        484.60        495.04        40.36 o                         
   7   5  10         35.88         73.23        23.72 o                         
 -15   1  11         10.03         22.73        28.08 o                         
 -13   1  11        132.59        121.67        33.42 o                         
 -11   1  11        948.07        962.49        88.24 o                         
  -9   1  11        160.49        167.14        27.86 o                         
  -7   1  11        504.08        608.37        49.81 o                         
  -5   1  11       5489.96       5408.90       170.29 o                         
  -3   1  11          3.88          1.43         8.08 o                         
  -1   1  11       2572.98       2428.91        50.98 o                         
   1   1  11       1768.85       1434.21        35.60 o                         
   3   1  11       2079.35       2187.77        69.25 o                         
   5   1  11       2476.42       2143.56        68.74 o                         
   7   1  11       1063.04        936.07        40.11 o                         
   9   1  11       4179.59       3972.69       129.92 o                         
  11   1  11          1.32         -4.42        16.74 o                         
  13   1  11         20.08         13.19        23.29 o                         
 -14   2  11        641.05        753.92        90.91 o                         
 -12   2  11        934.70        896.92        62.82 o                         
 -10   2  11        656.24        679.48        53.30 o                         
  -8   2  11       2867.84       2749.48       216.59 o                         
  -6   2  11        964.66        920.03        44.50 o                         
  -4   2  11        397.14        348.06        22.35 o                         
  -2   2  11      15250.40      14745.51       368.54 o                         
   0   2  11       8947.99       9130.94       231.95 o                         
   2   2  11       3839.07       3328.64       108.86 o                         
   4   2  11        141.58        162.56        16.13 o                         
   6   2  11       5274.77       4952.96       160.77 o                         
   8   2  11          4.99        -11.80        16.49 o                         
  10   2  11       3432.29       2938.05       142.44 o                         
  12   2  11        357.63        332.74        62.55 o                         
  14   2  11       1321.74       1129.80       400.43 o                         
 -13   3  11         15.06         12.83        30.08 o                         
 -11   3  11        910.81       1064.15       108.26 o                         
  -9   3  11        133.48        130.20        20.64 o                         
  -7   3  11       3067.80       2905.70       211.03 o                         
  -5   3  11          0.86         29.84        12.79 o                         
  -3   3  11        132.56        123.29        17.10 o                         
  -1   3  11          0.12         31.50        10.64 o                         
   1   3  11         24.26         34.13        10.19 o                         
   3   3  11        327.38        323.55        20.06 o                         
   5   3  11        959.96        918.77        54.40 o                         
   7   3  11         56.75         82.55        16.37 o                         
   9   3  11         55.53         23.57        19.14 o                         
  11   3  11          4.18         23.29        21.59 o                         
 -10   4  11        219.27        261.52        27.27 o                         
  -8   4  11          0.05         24.43        32.05 o                         
  -6   4  11        103.66         42.38        15.14 o                         
  -4   4  11        126.80        124.48        26.10 o                         
  -2   4  11        362.91        381.11        27.61 o                         
   0   4  11          1.21         41.21        22.93 o                         
   2   4  11        472.50        504.32        49.99 o                         
   4   4  11         35.18         13.76        15.20 o                         
   6   4  11        353.02        439.15        34.35 o                         
   8   4  11         54.87         81.86        20.52 o                         
  10   4  11         46.94         45.37        25.34 o                         
  -7   5  11         41.07         29.70        20.41 o                         
  -5   5  11         47.46        114.18        24.54 o                         
  -3   5  11          2.51         37.17        17.24 o                         
  -1   5  11          5.09         84.38        23.60 o                         
   1   5  11          0.42        211.95        25.42 o                         
   3   5  11        117.52        103.45        21.85 o                         
   5   5  11         48.77        120.89        23.96 o                         
   7   5  11         87.26        151.08        33.76 o                         
 -12   0  12        437.55        512.06        56.15 o                         
 -10   0  12      12315.95      12853.75       950.46 o                         
  -8   0  12         22.13         49.47        18.72 o                         
  -6   0  12        624.20        552.17        89.58 o                         
  -4   0  12      12943.12      13292.14       571.81 o                         
  -2   0  12          7.59         12.06        10.37 o                         
   0   0  12       5278.39       4615.16       124.57 o                         
   2   0  12       1191.27       1348.37        52.32 o                         
   4   0  12       2814.28       2591.21       120.46 o                         
   6   0  12         37.64         28.30        15.39 o                         
   8   0  12        930.22       1058.76        64.49 o                         
  10   0  12        987.64        955.62        61.85 o                         
  12   0  12        130.17        105.99        27.89 o                         
  14   0  12        772.37        779.34       112.13 o                         
 -15   1  12       1465.83       1291.39       118.99 o                         
 -13   1  12         13.07         18.72        25.40 o                         
 -11   1  12       1215.77       1243.26       108.30 o                         
  -9   1  12        257.05        315.91        36.04 o                         
  -7   1  12        883.13        751.31        56.86 o                         
  -5   1  12       4590.60       4547.39       158.29 o                         
  -3   1  12       4105.63       4130.47       144.06 o                         
  -1   1  12       6568.88       6590.33       143.14 o                         
   1   1  12       2875.37       2710.81        68.18 o                         
   3   1  12        274.61        198.90        24.04 o                         
   5   1  12        125.15        146.09        15.15 o                         
   7   1  12       4006.76       4035.23       130.37 o                         
   9   1  12        189.78        190.36        19.83 o                         
  11   1  12       1014.60       1056.07        67.76 o                         
  13   1  12         74.72         74.81        40.12 o                         
 -14   2  12        203.62        167.12        45.46 o                         
 -12   2  12         46.56         39.53        20.40 o                         
 -10   2  12        364.92        390.36        75.54 o                         
  -8   2  12         95.20         80.73        18.28 o                         
  -6   2  12         55.70         76.69        16.79 o                         
  -4   2  12       4357.00       4269.49       178.89 o                         
  -2   2  12         98.33        108.53        15.61 o                         
   0   2  12        480.63        551.78        23.32 o                         
   2   2  12       3707.13       3590.59       101.40 o                         
   4   2  12         32.64         65.60        12.69 o                         
   6   2  12       2458.68       2368.88       102.92 o                         
   8   2  12         23.37         -7.82        19.36 o                         
  10   2  12        648.48        645.95        47.04 o                         
  12   2  12       1047.79       1120.51        96.26 o                         
 -13   3  12         47.61        -17.59        26.83 o                         
 -11   3  12       1894.15       1751.97        87.03 o                         
  -9   3  12        666.19        626.27        41.50 o                         
  -7   3  12        812.55        921.00        73.00 o                         
  -5   3  12       3360.89       3103.76       141.49 o                         
  -3   3  12       1482.14       1299.53        48.56 o                         
  -1   3  12       1432.72       1429.42        53.63 o                         
   1   3  12        273.23        265.72        17.88 o                         
   3   3  12       1191.95       1239.47        76.87 o                         
   5   3  12          5.25         28.07        13.26 o                         
   7   3  12         12.36         11.07        16.70 o                         
   9   3  12          0.49        -14.85        17.31 o                         
  11   3  12        220.57        192.03        31.39 o                         
 -10   4  12        505.59        494.31        43.21 o                         
  -8   4  12          0.55         43.75        17.29 o                         
  -6   4  12        592.73        480.05        33.59 o                         
  -4   4  12        204.06        196.92        22.90 o                         
  -2   4  12         99.02        113.49        24.99 o                         
   0   4  12          7.33          0.37        25.08 o                         
   2   4  12        745.15        749.22        36.81 o                         
   4   4  12          5.70         31.42        15.48 o                         
   6   4  12       1089.25       1032.67        91.19 o                         
   8   4  12        128.94         79.51        21.75 o                         
  10   4  12          1.64         37.82        25.35 o                         
  -7   5  12         54.13         50.86        34.90 o                         
  -5   5  12          1.00         12.53        17.82 o                         
  -3   5  12        413.39        395.63        39.21 o                         
  -1   5  12         87.26         53.22        25.75 o                         
   1   5  12       1101.59       1071.39        81.97 o                         
   3   5  12        197.12        194.60        24.26 o                         
   5   5  12        106.77        178.34        26.31 o                         
   7   5  12        577.28        667.99        70.70 o                         
 -15   1  13         96.09         94.93        36.10 o                         
 -13   1  13        727.76        741.89        80.22 o                         
 -11   1  13       3775.47       3653.57       282.10 o                         
  -9   1  13        809.28        720.48        84.90 o                         
  -7   1  13        720.08        644.44        51.93 o                         
  -5   1  13       2435.88       2669.61       110.57 o                         
  -3   1  13        525.60        571.51        34.23 o                         
  -1   1  13       1752.41       1642.13        39.38 o                         
   1   1  13       1109.61       1087.84        33.58 o                         
   3   1  13       2219.68       2232.27        72.12 o                         
   5   1  13       3810.78       3937.08       139.73 o                         
   7   1  13        555.59        556.90        32.09 o                         
   9   1  13        664.92        681.44        35.62 o                         
  11   1  13       1458.48       1513.41        70.55 o                         
  13   1  13        433.41        383.47        36.91 o                         
 -14   2  13        462.32        426.50        66.85 o                         
 -12   2  13        457.16        371.45        39.71 o                         
 -10   2  13         69.50         34.36        17.37 o                         
  -8   2  13       1377.94       1397.83        91.58 o                         
  -6   2  13        630.82        700.10        43.86 o                         
  -4   2  13         18.36         25.37        20.65 o                         
  -2   2  13       2859.17       2807.68        89.54 o                         
   0   2  13        376.42        343.98        16.81 o                         
   2   2  13       3345.77       3452.56        98.30 o                         
   4   2  13          9.66          3.98        13.80 o                         
   6   2  13       4180.63       4011.84       124.42 o                         
   8   2  13       2328.58       2149.51        85.29 o                         
  10   2  13       2874.16       2820.94       112.70 o                         
  12   2  13        310.51        306.41        30.36 o                         
 -13   3  13        240.41        227.17        37.42 o                         
 -11   3  13        875.46        958.07        55.73 o                         
  -9   3  13       1907.07       1755.09        89.61 o                         
  -7   3  13        941.44        853.69        51.54 o                         
  -5   3  13       1051.61       1062.49        45.89 o                         
  -3   3  13        323.45        371.10        22.97 o                         
  -1   3  13       7371.02       6992.85       211.12 o                         
   1   3  13        116.64        113.19        24.59 o                         
   3   3  13       1030.49       1039.61        46.55 o                         
   5   3  13        682.18        643.72        36.33 o                         
   7   3  13         17.37         16.43        16.86 o                         
   9   3  13         25.47         37.51        19.15 o                         
  11   3  13         64.34         70.52        22.28 o                         
 -10   4  13        543.93        521.47        46.31 o                         
  -8   4  13         52.11         49.33        18.24 o                         
  -6   4  13        665.97        628.31        36.65 o                         
  -4   4  13       2271.65       1987.44        80.60 o                         
  -2   4  13        827.12        833.08        40.05 o                         
   0   4  13        108.25        140.09        29.34 o                         
   2   4  13         97.49        101.80        16.44 o                         
   4   4  13        815.32        896.91        74.26 o                         
   6   4  13        314.62        360.02        27.83 o                         
   8   4  13         36.12         44.76        24.01 o                         
  10   4  13        232.61        170.82        30.78 o                         
  -7   5  13        115.22        158.73        39.48 o                         
  -5   5  13        193.02        137.58        22.41 o                         
  -3   5  13        178.66        209.81        27.60 o                         
  -1   5  13         23.41         25.89        17.16 o                         
   1   5  13         22.23         92.00        20.09 o                         
   3   5  13         38.75         52.52        21.93 o                         
   5   5  13        269.71        221.91        28.14 o                         
   7   5  13          3.63        144.39       209.91 o                         
 -12   0  14        136.17        160.44        30.75 o                         
 -10   0  14       3089.00       3296.73       251.35 o                         
  -8   0  14         26.26         33.59        17.31 o                         
  -6   0  14       5769.16       5605.25       248.93 o                         
  -4   0  14      10893.40      10829.05       468.81 o                         
  -2   0  14      20563.25      21132.11       698.14 o                         
   0   0  14      37891.65      38225.03      1148.18 o                         
   2   0  14        900.19       1095.82        53.87 o                         
   4   0  14      14672.92      14796.31       554.17 o                         
   6   0  14        714.41        669.37        46.68 o                         
   8   0  14       4704.47       4741.05       217.12 o                         
  10   0  14       2164.56       2127.72       129.06 o                         
  12   0  14        523.28        458.73        46.14 o                         
  14   0  14       1104.63        787.13        74.29 o                         
 -15   1  14         38.75         41.45        32.09 o                         
 -13   1  14         27.45         65.51        30.75 o                         
 -11   1  14        168.59        233.97        41.45 o                         
  -9   1  14       1886.43       1983.89       129.62 o                         
  -7   1  14         66.31         49.86        19.55 o                         
  -5   1  14       3069.34       3122.01       128.31 o                         
  -3   1  14       1289.76       1422.44        65.37 o                         
  -1   1  14       7190.15       7383.51       160.47 o                         
   1   1  14        174.01        236.27        14.48 o                         
   3   1  14       1545.32       1400.36        50.26 o                         
   5   1  14       4478.75       4328.61       129.85 o                         
   7   1  14       2266.34       2205.02        77.95 o                         
   9   1  14          7.90         13.37        21.43 o                         
  11   1  14          1.68         23.03        18.38 o                         
  13   1  14         99.35        104.38        26.63 o                         
 -14   2  14        236.14        193.86        46.79 o                         
 -12   2  14       1061.55       1020.40        66.38 o                         
 -10   2  14        609.89        565.42        96.37 o                         
  -8   2  14       2156.36       2321.68       117.77 o                         
  -6   2  14         88.83         74.49        18.50 o                         
  -4   2  14        880.02        806.01        41.63 o                         
  -2   2  14       4566.73       4542.07       144.96 o                         
   0   2  14         40.20         48.45         8.66 o                         
   2   2  14        604.12        652.52        28.14 o                         
   4   2  14       4362.07       4487.09       132.57 o                         
   6   2  14       1110.27       1094.78        52.09 o                         
   8   2  14        394.06        333.17        25.62 o                         
  10   2  14        529.59        473.09        40.16 o                         
  12   2  14         32.43         50.25        22.79 o                         
 -13   3  14        244.71        235.13        37.58 o                         
 -11   3  14          0.96         17.93        17.86 o                         
  -9   3  14          5.40         28.85        16.24 o                         
  -7   3  14        805.61        764.66        44.36 o                         
  -5   3  14        545.30        554.35        46.43 o                         
  -3   3  14        147.72        129.06        17.34 o                         
  -1   3  14       1615.41       1660.96        80.24 o                         
   1   3  14        497.37        438.07        31.45 o                         
   3   3  14        340.58        307.86        23.78 o                         
   5   3  14       2669.77       2456.18       120.37 o                         
   7   3  14        377.57        343.99        27.32 o                         
   9   3  14        502.49        536.37        62.20 o                         
  11   3  14         89.61        111.55        29.40 o                         
 -10   4  14         24.24         25.99        23.32 o                         
  -8   4  14        432.11        429.97        31.27 o                         
  -6   4  14          4.08          2.61        14.90 o                         
  -4   4  14         22.73         56.44        35.22 o                         
  -2   4  14        516.59        502.42        29.34 o                         
   0   4  14       1767.32       1767.90       103.32 o                         
   2   4  14          0.69         10.79        14.37 o                         
   4   4  14         17.99         47.53        17.03 o                         
   6   4  14          4.15         13.61        17.51 o                         
   8   4  14         95.55        120.98        27.09 o                         
  10   4  14          6.03         72.13        76.65 o                         
  -7   5  14        613.56        535.44        65.03 o                         
  -5   5  14          0.30         -6.85        21.04 o                         
  -3   5  14        271.47        320.12        28.58 o                         
  -1   5  14        178.97        154.35        25.06 o                         
   1   5  14         22.48         26.92        19.63 o                         
   3   5  14         46.18         59.06        19.90 o                         
   5   5  14         56.59         37.57        21.95 o                         
 -15   1  15          0.55         13.37        32.09 o                         
 -13   1  15       1050.30       1003.94        94.93 o                         
 -11   1  15        944.44        768.63        77.54 o                         
  -9   1  15        721.66        755.85        62.26 o                         
  -7   1  15       3677.81       3769.68       181.39 o                         
  -5   1  15        210.07        208.08        35.49 o                         
  -3   1  15       3444.38       3438.21       140.44 o                         
  -1   1  15       3991.83       4107.19        95.97 o                         
   1   1  15       4090.76       4261.03       118.66 o                         
   3   1  15        128.43        114.39        17.35 o                         
   5   1  15       2022.42       2072.15        69.05 o                         
   7   1  15        155.43        156.48        18.11 o                         
   9   1  15        325.65        345.25        27.26 o                         
  11   1  15        832.06        849.90        66.60 o                         
  13   1  15          0.89         34.16        24.70 o                         
 -14   2  15         22.33         13.37        32.09 o                         
 -12   2  15       2682.40       2646.36       133.31 o                         
 -10   2  15         57.15         52.78        18.44 o                         
  -8   2  15       5551.03       5382.52       243.20 o                         
  -6   2  15       3566.84       3386.30       142.55 o                         
  -4   2  15       1527.44       1368.46        57.78 o                         
  -2   2  15       7515.12       7669.59       221.41 o                         
   0   2  15        845.73        871.36        33.78 o                         
   2   2  15       2978.54       2803.66        83.44 o                         
   4   2  15        114.02        128.56        15.23 o                         
   6   2  15       1063.96       1028.41        45.10 o                         
   8   2  15         26.34         39.22        17.14 o                         
  10   2  15        265.66        251.50        33.90 o                         
  12   2  15        458.15        397.11        42.95 o                         
 -13   3  15        101.18         43.89        28.59 o                         
 -11   3  15         98.60         86.72        28.75 o                         
  -9   3  15         15.79        -13.16        14.92 o                         
  -7   3  15         38.12         43.52        15.63 o                         
  -5   3  15        230.29        195.56        20.38 o                         
  -3   3  15        772.39        718.79        35.65 o                         
  -1   3  15        761.98        694.18        33.40 o                         
   1   3  15         53.74         47.48        13.41 o                         
   3   3  15          0.46         -2.35        12.71 o                         
   5   3  15       3139.07       2992.44       143.57 o                         
   7   3  15        800.02        656.96        47.80 o                         
   9   3  15        960.67        928.12        85.08 o                         
  11   3  15        162.78         90.54        25.21 o                         
 -10   4  15          0.64         -5.12        21.98 o                         
  -8   4  15         69.05         77.05        19.41 o                         
  -6   4  15        416.04        357.99        30.59 o                         
  -4   4  15        135.50         83.17        19.29 o                         
  -2   4  15        647.35        581.02        39.71 o                         
   0   4  15       1768.24       1786.26        84.53 o                         
   2   4  15        121.18         90.76        25.10 o                         
   4   4  15        685.52        627.68        60.27 o                         
   6   4  15        383.36        361.66        34.45 o                         
   8   4  15       1372.33       1303.18        62.72 o                         
  -7   5  15         58.30        133.51        31.46 o                         
  -5   5  15          0.29         15.02        21.13 o                         
  -3   5  15          0.12         30.55        18.10 o                         
  -1   5  15         31.41          8.90        20.17 o                         
   1   5  15         48.23         47.90        22.26 o                         
   3   5  15        193.63        216.69        30.58 o                         
   5   5  15         16.95         17.88        23.31 o                         
 -12   0  16       3304.74       2970.51       229.96 o                         
 -10   0  16       4546.10       4356.83       328.90 o                         
  -8   0  16          0.18         10.15        16.35 o                         
  -6   0  16       2759.72       2638.34       147.62 o                         
  -4   0  16       4380.75       4285.45       167.15 o                         
  -2   0  16        254.96        302.44        25.63 o                         
   0   0  16         44.19        125.65        23.93 o                         
   2   0  16       1752.28       1727.34        77.47 o                         
   4   0  16       3205.31       3000.25       123.93 o                         
   6   0  16       6957.58       6924.06       308.73 o                         
   8   0  16       5779.70       5794.01       264.35 o                         
  10   0  16       1428.47       1610.04       106.41 o                         
  12   0  16          7.72         -5.72        26.81 o                         
 -13   1  16        160.92        147.07        37.44 o                         
 -11   1  16        582.67        566.88        65.51 o                         
  -9   1  16        304.79        308.84        40.06 o                         
  -7   1  16        509.11        557.54        68.39 o                         
  -5   1  16       1258.16       1305.33        62.91 o                         
  -3   1  16        872.36        902.18        49.04 o                         
  -1   1  16          0.32          6.72         6.38 o                         
   1   1  16       4440.56       4492.21       125.26 o                         
   3   1  16       1016.78        964.13        40.16 o                         
   5   1  16       1984.16       1850.93        63.90 o                         
   7   1  16        371.18        334.04        23.72 o                         
   9   1  16       3110.12       3005.19       105.42 o                         
  11   1  16        463.09        560.34        36.05 o                         
  13   1  16        996.32        931.97        59.09 o                         
 -14   2  16          7.60         17.38        34.76 o                         
 -12   2  16        459.62        497.02        42.73 o                         
 -10   2  16         78.34         65.27        19.86 o                         
  -8   2  16        760.07        775.44        59.03 o                         
  -6   2  16        756.42        779.56        47.68 o                         
  -4   2  16         13.08          4.90        10.88 o                         
  -2   2  16       3103.55       3000.59       133.52 o                         
   0   2  16        332.14        274.01        17.23 o                         
   2   2  16       2213.52       2269.19        69.96 o                         
   4   2  16        642.75        651.64        31.08 o                         
   6   2  16        174.12        202.72        21.02 o                         
   8   2  16        720.56        727.67        43.19 o                         
  10   2  16          4.94         10.58        19.21 o                         
  12   2  16        116.74        105.30        25.27 o                         
 -11   3  16        384.71        386.39        41.08 o                         
  -9   3  16        128.34        112.43        20.14 o                         
  -7   3  16        298.65        206.19        22.96 o                         
  -5   3  16         47.89         35.48        12.28 o                         
  -3   3  16          0.98         45.44        16.18 o                         
  -1   3  16        878.89        886.09        43.72 o                         
   1   3  16        562.32        532.40        29.05 o                         
   3   3  16        329.98        286.94        22.00 o                         
   5   3  16        699.76        752.49        39.39 o                         
   7   3  16         29.36         27.05        18.69 o                         
   9   3  16        875.43        928.81        79.53 o                         
  11   3  16        333.41        275.86        35.84 o                         
 -10   4  16        343.18        350.03        88.91 o                         
  -8   4  16        103.39         58.36        32.44 o                         
  -6   4  16         69.81         79.11        37.77 o                         
  -4   4  16          0.03         10.55        15.25 o                         
  -2   4  16        210.97        219.70        32.46 o                         
   0   4  16         78.87         90.86        18.20 o                         
   2   4  16        140.40        170.08        22.13 o                         
   4   4  16         11.41         26.58        19.15 o                         
   6   4  16        109.05        158.46        26.66 o                         
   8   4  16         19.72         57.90        24.05 o                         
  -7   5  16        282.33        266.78       213.12 o                         
  -5   5  16          3.05          0.11        21.06 o                         
  -3   5  16        644.26        670.73        40.00 o                         
  -1   5  16         39.89         46.23        35.66 o                         
   1   5  16        255.54        304.41        49.49 o                         
   3   5  16        285.12        264.55        42.73 o                         
   5   5  16        161.04        155.38        34.28 o                         
 -13   1  17        247.47        132.36        37.44 o                         
 -11   1  17        483.29        479.89        51.84 o                         
  -9   1  17        103.70        129.65        29.37 o                         
  -7   1  17        804.21        786.53        66.93 o                         
  -5   1  17       2962.71       2993.11       125.90 o                         
  -3   1  17        749.34        552.47        29.50 o                         
  -1   1  17       2552.91       2350.00        57.92 o                         
   1   1  17         37.92         39.46        10.45 o                         
   3   1  17       6180.04       5627.29       168.24 o                         
   5   1  17        445.52        388.03        23.72 o                         
   7   1  17       2215.38       2165.20        78.87 o                         
   9   1  17       2749.70       2690.31        97.21 o                         
  11   1  17          2.21          7.99        18.47 o                         
  13   1  17        453.97        469.26        43.13 o                         
 -14   2  17         53.62          9.36        34.76 o                         
 -12   2  17        577.12        553.98        46.81 o                         
 -10   2  17        482.45        458.70        58.59 o                         
  -8   2  17         83.41        113.60        20.46 o                         
  -6   2  17       1792.01       1747.72        84.29 o                         
  -4   2  17       3419.55       3362.57       124.58 o                         
  -2   2  17       8587.87       8924.74       257.37 o                         
   0   2  17        825.01        922.33        35.54 o                         
   2   2  17       2901.69       2754.09        83.29 o                         
   4   2  17       2114.56       1921.14        63.04 o                         
   6   2  17       3316.02       3121.18       102.10 o                         
   8   2  17        819.50        733.57        58.21 o                         
  10   2  17       1605.78       1443.93        65.17 o                         
  12   2  17        979.03        924.40        60.39 o                         
 -11   3  17         37.47         41.93        26.51 o                         
  -9   3  17        400.45        397.83        31.16 o                         
  -7   3  17        739.51        644.99        57.07 o                         
  -5   3  17        216.34        156.62        16.40 o                         
  -3   3  17       2373.13       2348.43       106.60 o                         
  -1   3  17        191.78        209.72        19.13 o                         
   1   3  17        818.05        837.13        36.54 o                         
   3   3  17         71.21         69.96        15.96 o                         
   5   3  17        372.76        354.62        27.42 o                         
   7   3  17        115.00         71.68        20.42 o                         
   9   3  17         69.71         82.03        22.32 o                         
  11   3  17        394.25        387.52        36.41 o                         
 -10   4  17        178.50        273.46        74.20 o                         
  -8   4  17        183.27        173.61        28.32 o                         
  -6   4  17         66.06         43.11        16.32 o                         
  -4   4  17        298.71        280.45        25.07 o                         
  -2   4  17         85.52         63.43        16.32 o                         
   0   4  17          0.27          4.57        15.74 o                         
   2   4  17       2080.20       1920.70       112.86 o                         
   4   4  17          1.06         33.19        18.35 o                         
   6   4  17          1.96          3.31        21.58 o                         
   8   4  17        253.20        293.96        33.62 o                         
  -5   5  17         20.06          5.07        25.41 o                         
  -3   5  17         16.43         60.17        21.24 o                         
  -1   5  17          0.81         35.25        24.06 o                         
   1   5  17          6.64         -2.13        21.89 o                         
   3   5  17         13.83         38.34        24.17 o                         
   5   5  17        311.29        157.76       217.93 o                         
 -12   0  18       2538.48       2509.25       204.56 o                         
 -10   0  18       7228.60       7226.93       398.56 o                         
  -8   0  18       2668.47       2505.24       152.91 o                         
  -6   0  18          0.08          1.67        17.76 o                         
  -4   0  18      12119.56      12022.80       522.23 o                         
  -2   0  18       1675.84       1852.61        95.55 o                         
   0   0  18       4059.22       3578.17       143.38 o                         
   2   0  18          4.49         29.94        15.16 o                         
   4   0  18         21.61         -4.18        21.42 o                         
   6   0  18       6876.78       7109.65       318.70 o                         
   8   0  18        126.97        117.07        37.36 o                         
  10   0  18          2.61         17.64        46.70 o                         
  12   0  18        137.45        140.86        37.93 o                         
 -13   1  18        309.88        193.86        42.78 o                         
 -11   1  18        172.83        180.78        35.63 o                         
  -9   1  18       2092.89       1999.43       151.68 o                         
  -7   1  18       1300.69       1357.47        84.81 o                         
  -5   1  18        467.07        461.11        33.85 o                         
  -3   1  18        814.34        878.36        39.70 o                         
  -1   1  18        367.96        312.76        15.46 o                         
   1   1  18          0.54          4.56         9.98 o                         
   3   1  18        497.99        575.98        30.84 o                         
   5   1  18         61.01         49.79        13.75 o                         
   7   1  18       1509.42       1491.77        58.01 o                         
   9   1  18        125.73         74.47        18.94 o                         
  11   1  18          2.76         15.63        25.11 o                         
 -12   2  18        841.16        904.53        85.26 o                         
 -10   2  18          6.43         -4.24        17.52 o                         
  -8   2  18       1459.43       1420.80        74.07 o                         
  -6   2  18        432.97        496.56        37.90 o                         
  -4   2  18       2598.04       2666.91       102.84 o                         
  -2   2  18       2656.29       2645.09        84.46 o                         
   0   2  18        960.46        960.96        40.45 o                         
   2   2  18       1025.18        953.22        38.02 o                         
   4   2  18        361.32        370.97        23.52 o                         
   6   2  18        466.47        438.38        29.12 o                         
   8   2  18        587.77        598.30        36.37 o                         
  10   2  18        138.39        159.43        25.13 o                         
  12   2  18        691.30        669.47        46.40 o                         
 -11   3  18        257.27        220.87        37.88 o                         
  -9   3  18        603.45        618.45        55.35 o                         
  -7   3  18         38.73         67.09        16.99 o                         
  -5   3  18         75.03         69.45        17.43 o                         
  -3   3  18        276.04        313.95        25.33 o                         
  -1   3  18        976.08        985.34        42.35 o                         
   1   3  18        196.85        233.32        19.75 o                         
   3   3  18         73.31         69.71        16.56 o                         
   5   3  18         69.32         74.99        18.03 o                         
   7   3  18        181.25        126.92        22.63 o                         
   9   3  18        508.16        550.88        40.78 o                         
 -10   4  18         26.44         -2.67        45.46 o                         
  -8   4  18        154.18        133.54        27.55 o                         
  -6   4  18        146.37        165.80        21.35 o                         
  -4   4  18        634.26        598.96        37.00 o                         
  -2   4  18        587.66        522.11        32.73 o                         
   0   4  18        448.85        477.49        31.33 o                         
   2   4  18       1271.11       1169.46        80.92 o                         
   4   4  18       1505.27       1535.48        71.57 o                         
   6   4  18         16.87         17.97        21.56 o                         
   8   4  18        205.80        202.88        31.42 o                         
  -5   5  18        436.67        372.29        36.82 o                         
  -3   5  18        336.50        270.52        55.87 o                         
  -1   5  18        185.52        142.31        26.36 o                         
   1   5  18          0.04          0.17        25.74 o                         
   3   5  18        402.79        462.70        41.60 o                         
 -13   1  19         52.76         52.14        32.09 o                         
 -11   1  19        158.69        138.46        33.18 o                         
  -9   1  19         20.85         48.94        25.72 o                         
  -7   1  19        559.43        683.75        57.40 o                         
  -5   1  19         22.05         33.40        16.16 o                         
  -3   1  19        861.53        897.36        38.42 o                         
  -1   1  19       2545.92       2633.89        78.20 o                         
   1   1  19         25.29         37.66        11.71 o                         
   3   1  19       2646.40       2783.46        91.31 o                         
   5   1  19         77.59         58.50        15.30 o                         
   7   1  19       1337.38       1336.54        54.65 o                         
   9   1  19        716.09        721.15        40.54 o                         
  11   1  19        676.88        749.07        44.28 o                         
 -12   2  19        675.25        610.25        68.11 o                         
 -10   2  19        212.16        143.04        27.15 o                         
  -8   2  19        284.84        273.89        30.44 o                         
  -6   2  19        868.04        892.55        56.91 o                         
  -4   2  19       1194.10       1232.37        57.15 o                         
  -2   2  19          0.08         -3.11        10.31 o                         
   0   2  19          0.21         -1.71        11.23 o                         
   2   2  19        253.60        279.92        20.01 o                         
   4   2  19       2587.10       2551.90        80.56 o                         
   6   2  19       1513.57       1479.50        60.60 o                         
   8   2  19        716.13        736.22        50.99 o                         
  10   2  19          1.83         16.49        20.94 o                         
 -11   3  19         62.08         46.04        28.37 o                         
  -9   3  19       1693.97       1546.36        88.63 o                         
  -7   3  19        187.74        178.12        22.12 o                         
  -5   3  19         14.13         18.97        12.40 o                         
  -3   3  19       2801.44       2769.61        98.36 o                         
  -1   3  19       5971.76       5805.56       219.29 o                         
   1   3  19         47.87         66.42        16.11 o                         
   3   3  19        215.39        198.54        21.69 o                         
   5   3  19        560.99        510.57        40.70 o                         
   7   3  19         46.44         59.01        21.87 o                         
   9   3  19         51.38         37.71        23.30 o                         
  -8   4  19       1208.96       1132.55        81.13 o                         
  -6   4  19        355.35        304.98        48.95 o                         
  -4   4  19        419.83        504.25        35.44 o                         
  -2   4  19         69.28         71.20        18.34 o                         
   0   4  19        446.78        473.52        31.45 o                         
   2   4  19          9.75         22.92        17.45 o                         
   4   4  19         16.61         46.91        21.17 o                         
   6   4  19         84.78         66.62        24.71 o                         
   8   4  19         12.39          5.62        26.67 o                         
  -5   5  19          2.64         37.18        25.47 o                         
  -3   5  19        101.89        113.45        25.81 o                         
  -1   5  19         35.01         21.07        21.62 o                         
   1   5  19        144.56        145.80        31.32 o                         
   3   5  19         26.32         37.81        35.11 o                         
 -10   0  20        847.13        844.32       169.13 o                         
  -8   0  20       2308.86       2149.26       136.42 o                         
  -6   0  20        310.78        282.50        37.51 o                         
  -4   0  20       6560.70       6925.70       308.86 o                         
  -2   0  20       4350.93       4594.67       211.36 o                         
   0   0  20      13122.19      14284.82       534.13 o                         
   2   0  20        932.32        835.79        49.75 o                         
   4   0  20        456.45        542.12        39.85 o                         
   6   0  20       3001.23       3141.50       136.29 o                         
   8   0  20       3603.12       3708.11       179.36 o                         
  10   0  20          2.93         11.89        42.26 o                         
  12   0  20        171.32        195.00        81.89 o                         
 -13   1  20          3.84         10.70        33.42 o                         
 -11   1  20        382.43        362.44        47.32 o                         
  -9   1  20        831.04        815.92        64.78 o                         
  -7   1  20       3739.89       3676.23       154.55 o                         
  -5   1  20         36.09          0.81        17.33 o                         
  -3   1  20       4896.22       4914.89       148.26 o                         
  -1   1  20          5.75         15.41        10.97 o                         
   1   1  20       3283.20       3231.86        95.59 o                         
   3   1  20        598.77        579.70        32.94 o                         
   5   1  20       2492.70       2413.56        77.47 o                         
   7   1  20          2.37        -10.18        17.57 o                         
   9   1  20         14.72         21.33        17.94 o                         
  11   1  20          1.09         32.66        21.25 o                         
 -12   2  20         10.84         40.59        33.82 o                         
 -10   2  20        729.60        668.01        51.54 o                         
  -8   2  20         30.33         27.93        20.33 o                         
  -6   2  20        116.36        146.73        24.28 o                         
  -4   2  20         14.05          4.01        17.87 o                         
  -2   2  20          0.33          3.67        11.14 o                         
   0   2  20         90.56         73.06        16.09 o                         
   2   2  20         95.36         91.47        15.75 o                         
   4   2  20        925.71        892.74        51.28 o                         
   6   2  20        573.58        567.94        47.68 o                         
   8   2  20        161.04        184.83        24.62 o                         
  10   2  20         17.33          4.55        22.21 o                         
 -11   3  20         14.47         16.68        26.72 o                         
  -9   3  20        599.91        550.31        57.87 o                         
  -7   3  20        489.23        446.79        32.95 o                         
  -5   3  20         82.80         54.84        18.02 o                         
  -3   3  20        750.91        789.44        49.14 o                         
  -1   3  20        747.82        814.66        49.32 o                         
   1   3  20        547.87        534.60        29.94 o                         
   3   3  20        195.53        174.52        20.76 o                         
   5   3  20        257.74        250.93        33.69 o                         
   7   3  20       1160.94       1142.03        81.58 o                         
   9   3  20          5.15         36.96        23.77 o                         
  -8   4  20          7.65          5.93        28.43 o                         
  -6   4  20          6.61         13.13        20.13 o                         
  -4   4  20         36.39         43.20        17.34 o                         
  -2   4  20         31.96         16.44        16.36 o                         
   0   4  20         35.59         55.71        19.77 o                         
   2   4  20        516.91        544.26        34.62 o                         
   4   4  20          0.11         43.36        21.56 o                         
   6   4  20         22.77         23.60        28.04 o                         
  -3   5  20          0.01         13.12        34.16 o                         
  -1   5  20          2.17        -19.62        22.61 o                         
   1   5  20          1.76          9.24        27.40 o                         
 -13   1  21       1778.50       1505.41       169.80 o                         
 -11   1  21       1735.78       1523.25       112.24 o                         
  -9   1  21       1458.66       1481.00        99.06 o                         
  -7   1  21        952.76       1006.15        58.27 o                         
  -5   1  21       2520.11       2322.40       117.62 o                         
  -3   1  21        135.19        151.03        21.03 o                         
  -1   1  21        847.50        900.37        35.87 o                         
   1   1  21       2073.88       2041.52        65.57 o                         
   3   1  21        386.07        347.91        25.54 o                         
   5   1  21        256.50        225.72        24.33 o                         
   7   1  21        784.05        749.89        39.08 o                         
   9   1  21        514.23        563.51        36.06 o                         
  11   1  21          3.78         34.27        27.50 o                         
 -12   2  21        141.06        126.00        38.71 o                         
 -10   2  21       1426.09       1384.87        78.90 o                         
  -8   2  21        295.32        267.60        32.25 o                         
  -6   2  21       1915.12       2034.11        98.23 o                         
  -4   2  21       1431.99       1507.10        80.82 o                         
  -2   2  21        478.50        456.43        24.21 o                         
   0   2  21        738.27        750.76        37.90 o                         
   2   2  21        790.48        867.99        40.59 o                         
   4   2  21          1.59          8.26        15.86 o                         
   6   2  21        626.53        583.06        44.52 o                         
   8   2  21        467.96        482.30        34.48 o                         
  10   2  21        276.37        297.37        32.68 o                         
 -11   3  21         18.51         -4.05        27.66 o                         
  -9   3  21         55.37         44.77        30.44 o                         
  -7   3  21        381.50        337.34        38.27 o                         
  -5   3  21          0.04        -13.75        15.90 o                         
  -3   3  21       1429.13       1542.51        58.51 o                         
  -1   3  21       1668.70       1680.26       118.91 o                         
   1   3  21        374.82        433.27        29.10 o                         
   3   3  21        919.60        948.04        59.47 o                         
   5   3  21        701.22        755.75        47.05 o                         
   7   3  21        762.10        803.66        73.81 o                         
   9   3  21        327.05        318.07        33.66 o                         
  -8   4  21        103.53         83.23        37.63 o                         
  -6   4  21          9.54         -7.39        20.00 o                         
  -4   4  21        150.43        182.44        26.91 o                         
  -2   4  21        330.12        263.03        31.95 o                         
   0   4  21        136.07        120.84        22.74 o                         
   2   4  21        721.02        716.62        55.74 o                         
   4   4  21         41.20         22.99        21.42 o                         
   6   4  21        552.67        504.44        50.54 o                         
  -3   5  21          1.60         52.14       161.77 o                         
  -1   5  21         20.75          6.17        23.72 o                         
   1   5  21        207.66        -26.74       163.11 o                         
 -10   0  22        835.77        845.88       228.62 o                         
  -8   0  22        207.50        234.46        75.54 o                         
  -6   0  22          1.91          8.89        22.69 o                         
  -4   0  22          9.62         -0.10        19.13 o                         
  -2   0  22        407.09        396.62        65.03 o                         
   0   0  22        368.85        462.41        33.47 o                         
   2   0  22       5673.89       5795.78       230.46 o                         
   4   0  22        522.83        506.50        41.10 o                         
   6   0  22       7067.91       7228.67       287.39 o                         
   8   0  22       4798.36       5117.08       241.52 o                         
  10   0  22        521.98        468.57        95.63 o                         
 -13   1  22        254.34        322.21       124.34 o                         
 -11   1  22          2.72          6.11        27.31 o                         
  -9   1  22        227.02        249.39        38.49 o                         
  -7   1  22          1.38          7.93        17.80 o                         
  -5   1  22       1036.13       1039.99        60.79 o                         
  -3   1  22        169.81        132.60        19.39 o                         
  -1   1  22         84.93        103.14        15.95 o                         
   1   1  22        561.17        569.87        28.90 o                         
   3   1  22       2010.08       1796.24        68.00 o                         
   5   1  22         31.84         74.08        20.72 o                         
   7   1  22       1781.73       1737.64        67.66 o                         
   9   1  22        552.01        529.75        36.43 o                         
  11   1  22       1283.10       1300.42        93.22 o                         
 -12   2  22        196.21        177.52        44.80 o                         
 -10   2  22        485.02        494.98        45.35 o                         
  -8   2  22         70.98         48.28        22.16 o                         
  -6   2  22         94.94        111.49        24.99 o                         
  -4   2  22       3835.65       4131.78       177.04 o                         
  -2   2  22         72.42         77.62        14.15 o                         
   0   2  22        345.61        335.75        22.68 o                         
   2   2  22       1928.37       1853.25        64.26 o                         
   4   2  22        475.13        438.62        28.77 o                         
   6   2  22        205.43        194.17        24.15 o                         
   8   2  22        106.89        161.25        25.43 o                         
  10   2  22          0.41         -4.68        24.23 o                         
 -11   3  22        111.80        157.37        36.76 o                         
  -9   3  22          2.08         -0.86        29.20 o                         
  -7   3  22         11.82         -0.03        21.95 o                         
  -5   3  22        861.14        874.29        51.07 o                         
  -3   3  22       1533.49       1575.17        83.72 o                         
  -1   3  22        236.05        235.52        21.54 o                         
   1   3  22       2775.53       2611.54       144.59 o                         
   3   3  22        190.68        206.40        32.48 o                         
   5   3  22        716.93        714.88        63.17 o                         
   7   3  22        380.41        402.76        41.19 o                         
   9   3  22        246.04        199.63        35.69 o                         
  -8   4  22          9.20         31.35        32.98 o                         
  -6   4  22        247.47        279.30        33.20 o                         
  -4   4  22       1245.91       1255.44        68.26 o                         
  -2   4  22        382.65        420.10        42.17 o                         
   0   4  22         43.26         48.43        19.86 o                         
   2   4  22         17.87         31.69        21.83 o                         
   4   4  22          0.29          4.33        22.18 o                         
   6   4  22         42.23         61.15        26.53 o                         
 -13   1  23        146.84        167.12       108.30 o                         
 -11   1  23       1506.88       1581.60       140.88 o                         
  -9   1  23       1140.46       1095.80        81.80 o                         
  -7   1  23        256.94        268.68        30.82 o                         
  -5   1  23       8510.12       8701.01       341.97 o                         
  -3   1  23       1226.26       1221.13        54.35 o                         
  -1   1  23       6581.53       7123.17       196.32 o                         
   1   1  23        744.46        739.63        34.45 o                         
   3   1  23        473.70        442.12        32.65 o                         
   5   1  23       8861.34       9579.63       283.55 o                         
   7   1  23         17.38         60.04        22.30 o                         
   9   1  23        647.59        645.33        47.95 o                         
  11   1  23        372.46        358.18        48.89 o                         
 -12   2  23        221.41        213.36        48.09 o                         
 -10   2  23        811.57        810.53        60.05 o                         
  -8   2  23          6.39          7.74        20.25 o                         
  -6   2  23        724.72        759.76        53.42 o                         
  -4   2  23         13.57         30.34        23.14 o                         
  -2   2  23       1241.62       1266.55        61.33 o                         
   0   2  23       1915.56       1880.52        74.08 o                         
   2   2  23        545.63        553.43        31.18 o                         
   4   2  23        882.29        910.71        42.55 o                         
   6   2  23         92.06        109.14        22.64 o                         
   8   2  23         29.46         51.89        22.41 o                         
  10   2  23         85.35         70.13        28.65 o                         
  -9   3  23        102.48         71.33        30.05 o                         
  -7   3  23         10.51         46.49        25.53 o                         
  -5   3  23         16.06          2.95        18.49 o                         
  -3   3  23        143.82        190.94        24.89 o                         
  -1   3  23          4.49          4.66        16.52 o                         
   1   3  23       1096.12       1106.05        53.36 o                         
   3   3  23         74.83         56.55        25.01 o                         
   5   3  23         30.38         16.56        19.99 o                         
   7   3  23        346.82        318.68        37.30 o                         
  -8   4  23         60.89         58.83       175.14 o                         
  -6   4  23          3.04        -14.68        22.55 o                         
  -4   4  23        433.77        489.43        41.63 o                         
  -2   4  23        206.37        171.10        25.74 o                         
   0   4  23         70.04         60.23        22.07 o                         
   2   4  23         52.87         44.14        24.35 o                         
   4   4  23         31.04         17.25        27.84 o                         
 -12   0  24       1257.56       1383.64       235.31 o                         
 -10   0  24        133.76         96.26       101.61 o                         
  -8   0  24       6919.70       6640.49       375.58 o                         
  -6   0  24        562.14        605.50        61.13 o                         
  -4   0  24        851.79        865.29        62.80 o                         
  -2   0  24         20.60          1.96        24.67 o                         
   0   0  24        276.00        258.39        32.81 o                         
   2   0  24        165.11        152.44        26.05 o                         
   4   0  24        200.13        169.40        26.79 o                         
   6   0  24        201.57        184.98        31.07 o                         
   8   0  24        389.03        417.28        48.25 o                         
  10   0  24        465.39        410.77        64.05 o                         
 -11   1  24       1326.68       1330.81        98.61 o                         
  -9   1  24       1022.60        960.62        77.01 o                         
  -7   1  24        124.75         71.19        23.60 o                         
  -5   1  24        309.19        311.88        33.98 o                         
  -3   1  24        618.38        597.59        36.76 o                         
  -1   1  24         39.90         52.55        13.57 o                         
   1   1  24          5.02          7.83        14.49 o                         
   3   1  24          2.12         -3.20        17.14 o                         
   5   1  24        416.34        400.57        31.38 o                         
   7   1  24         72.74         71.59        33.79 o                         
   9   1  24          0.17         12.82        25.47 o                         
 -12   2  24         60.96         37.51        39.00 o                         
 -10   2  24        163.89        108.29        32.81 o                         
  -8   2  24         22.70          4.35        22.76 o                         
  -6   2  24        468.91        507.44        45.22 o                         
  -4   2  24        280.07        270.38        35.09 o                         
  -2   2  24       2285.24       2283.45        79.26 o                         
   0   2  24          9.45         -3.36        14.45 o                         
   2   2  24          0.05          8.63        16.04 o                         
   4   2  24        255.16        249.35        25.32 o                         
   6   2  24        240.09        314.29        29.27 o                         
   8   2  24          0.84        -10.20        23.25 o                         
  -9   3  24        227.96        206.94        38.05 o                         
  -7   3  24        453.59        520.90        51.26 o                         
  -5   3  24        165.83        134.18        23.54 o                         
  -3   3  24        777.00        915.45        55.69 o                         
  -1   3  24       1304.45       1284.64        75.74 o                         
   1   3  24        150.77        150.70        24.35 o                         
   3   3  24         17.80         45.61        20.27 o                         
   5   3  24        375.83        390.29        32.44 o                         
   7   3  24         46.88         26.57        25.11 o                         
  -6   4  24        255.66        261.89        42.90 o                         
  -4   4  24        624.53        615.57        47.81 o                         
  -2   4  24        196.86        171.58        37.53 o                         
   0   4  24        143.59        214.83        28.09 o                         
   2   4  24        255.52        281.19        32.80 o                         
   4   4  24        689.26        635.91        43.07 o                         
 -11   1  25        291.99        257.88        45.36 o                         
  -9   1  25          7.66         -4.33        28.01 o                         
  -7   1  25        130.32        155.90        27.17 o                         
  -5   1  25        256.99        247.79        33.05 o                         
  -3   1  25        104.38        126.60        23.05 o                         
  -1   1  25       1668.26       1771.72        60.61 o                         
   1   1  25        589.28        576.50        31.21 o                         
   3   1  25        152.25        163.78        20.92 o                         
   5   1  25       2771.11       3055.16       106.50 o                         
   7   1  25        415.01        363.13        36.65 o                         
   9   1  25        404.64        429.38        42.09 o                         
 -10   2  25         80.21         53.33        27.50 o                         
  -8   2  25        668.68        725.71        55.62 o                         
  -6   2  25          1.89         17.11        23.68 o                         
  -4   2  25        152.76         91.56        24.57 o                         
  -2   2  25       1733.95       1752.19        61.32 o                         
   0   2  25       1432.77       1379.16        65.38 o                         
   2   2  25        205.24        177.28        21.46 o                         
   4   2  25       1028.92       1060.97        49.68 o                         
   6   2  25        768.29        809.19        45.64 o                         
   8   2  25         52.95         30.96        31.10 o                         
  -9   3  25         58.12         68.26        30.67 o                         
  -7   3  25        781.08        838.69        65.06 o                         
  -5   3  25         28.74         25.08        22.36 o                         
  -3   3  25        340.78        361.87        27.13 o                         
  -1   3  25        203.57        147.53        21.90 o                         
   1   3  25        103.04        104.87        22.14 o                         
   3   3  25        103.78        110.21        23.93 o                         
   5   3  25         28.63         57.09        23.54 o                         
   7   3  25        113.49        133.18        29.78 o                         
  -6   4  25         34.09         74.79        37.72 o                         
  -4   4  25         78.50         45.71        37.95 o                         
  -2   4  25        240.00        170.88        58.00 o                         
   0   4  25         41.16          9.67        24.96 o                         
   2   4  25         21.54         70.99        26.85 o                         
   4   4  25          7.51         36.51        27.38 o                         
 -12   0  26        283.36        377.03       155.09 o                         
 -10   0  26       2919.35       2586.79       302.16 o                         
  -8   0  26        630.83        592.41       126.95 o                         
  -6   0  26       3377.55       3580.37       221.33 o                         
  -4   0  26          0.76        -15.71        24.71 o                         
  -2   0  26       5225.37       5273.61       250.37 o                         
   0   0  26       1484.58       1431.72        88.59 o                         
   2   0  26       1249.78       1254.22        75.65 o                         
   4   0  26        690.73        825.40        56.86 o                         
   6   0  26        311.06        256.09        35.98 o                         
   8   0  26         89.66         48.45        31.92 o                         
  10   0  26         90.34        110.29        37.36 o                         
 -11   1  26         64.02         54.86        34.95 o                         
  -9   1  26         13.60          2.36        46.25 o                         
  -7   1  26        728.29        736.68        53.46 o                         
  -5   1  26       1717.54       1694.36        90.33 o                         
  -3   1  26        794.42        761.78        43.95 o                         
  -1   1  26        229.25        272.71        21.35 o                         
   1   1  26       1353.79       1341.99        51.98 o                         
   3   1  26        245.54        216.89        22.61 o                         
   5   1  26        330.37        295.36        31.99 o                         
   7   1  26        317.86        330.58        36.96 o                         
   9   1  26         24.20         64.42        29.94 o                         
 -10   2  26         56.55         11.65        28.84 o                         
  -8   2  26         64.79         49.93        28.40 o                         
  -6   2  26        295.31        231.56        34.65 o                         
  -4   2  26         10.34         29.20        22.84 o                         
  -2   2  26        133.31        135.16        24.65 o                         
   0   2  26       1110.30       1182.20        50.20 o                         
   2   2  26        235.13        222.39        24.18 o                         
   4   2  26        482.49        515.93        34.45 o                         
   6   2  26        670.54        665.77        42.17 o                         
   8   2  26        504.94        588.13        43.19 o                         
  -9   3  26         60.42         65.44        38.23 o                         
  -7   3  26        244.40        268.42        42.07 o                         
  -5   3  26        271.27        289.09        43.39 o                         
  -3   3  26         86.84         61.67        20.09 o                         
  -1   3  26          0.23         24.31        19.37 o                         
   1   3  26          1.41         30.44        20.43 o                         
   3   3  26        397.08        425.41        32.44 o                         
   5   3  26         83.66         54.64        25.35 o                         
  -4   4  26         58.54         36.83        28.11 o                         
  -2   4  26        178.66        137.91        28.28 o                         
   0   4  26          0.29          0.23        23.85 o                         
   2   4  26        226.63        220.14        35.74 o                         
 -11   1  27        464.45        360.99       166.45 o                         
  -9   1  27        458.50        448.05        54.51 o                         
  -7   1  27        129.98        144.86        28.38 o                         
  -5   1  27          8.30        -10.26        22.68 o                         
  -3   1  27       1110.36       1102.26        67.86 o                         
  -1   1  27        426.97        410.23        25.65 o                         
   1   1  27        221.33        237.47        25.52 o                         
   3   1  27        276.86        303.55        26.10 o                         
   5   1  27        248.20        249.79        30.12 o                         
   7   1  27        302.88        284.56        35.59 o                         
   9   1  27        239.65        233.87        38.58 o                         
 -10   2  27        241.69        213.68        50.16 o                         
  -8   2  27        141.18        136.57        31.54 o                         
  -6   2  27        214.21        230.30        37.44 o                         
  -4   2  27        155.15        163.60        33.08 o                         
  -2   2  27         21.12         -4.45        19.10 o                         
   0   2  27        130.47        137.64        20.85 o                         
   2   2  27        208.29        238.69        25.52 o                         
   4   2  27        143.89        134.42        24.30 o                         
   6   2  27        351.76        389.27        34.45 o                         
   8   2  27         55.77         66.51        27.68 o                         
  -7   3  27        167.14        147.29        39.04 o                         
  -5   3  27       1001.14       1010.33       129.96 o                         
  -3   3  27        363.44        342.79        33.91 o                         
  -1   3  27       1270.05       1356.04        90.11 o                         
   1   3  27        132.94        114.37        24.36 o                         
   3   3  27       1091.23       1095.65        64.03 o                         
   5   3  27          0.02         -8.17        23.33 o                         
  -4   4  27        128.05        113.64       183.17 o                         
  -2   4  27        211.78        139.65        41.65 o                         
   0   4  27         77.77        104.93        29.80 o                         
 -10   0  28         58.15        -14.71       110.97 o                         
  -8   0  28        117.54         76.21       106.96 o                         
  -6   0  28       2759.46       3029.90       153.35 o                         
  -4   0  28        768.30        748.20        61.60 o                         
  -2   0  28       1813.55       2116.32       168.88 o                         
   0   0  28        596.02        676.52        47.01 o                         
   2   0  28        194.24        190.82        29.64 o                         
   4   0  28       6538.63       7198.12       289.19 o                         
   6   0  28        198.41        288.25        62.52 o                         
   8   0  28       1753.96       1934.61       117.15 o                         
 -11   1  28         18.43         55.26        88.29 o                         
  -9   1  28         92.49         39.61        34.18 o                         
  -7   1  28         94.67         72.62        25.65 o                         
  -5   1  28        262.32        243.96        36.39 o                         
  -3   1  28         36.54         43.02        23.83 o                         
  -1   1  28        496.96        484.98        28.84 o                         
   1   1  28        267.25        225.55        24.86 o                         
   3   1  28        100.20        116.76        22.05 o                         
   5   1  28        313.53        370.09        35.11 o                         
   7   1  28        187.70        240.44        34.00 o                         
 -10   2  28         10.82         10.12        38.39 o                         
  -8   2  28         15.56         23.56        28.46 o                         
  -6   2  28        454.81        397.79        45.87 o                         
  -4   2  28         99.08        103.41        42.26 o                         
  -2   2  28        414.50        384.96        30.83 o                         
   0   2  28        101.76         91.05        19.69 o                         
   2   2  28        393.26        358.66        28.62 o                         
   4   2  28        297.40        356.78        32.76 o                         
   6   2  28         52.29         82.01        26.30 o                         
  -7   3  28          4.14        -30.34        30.34 o                         
  -5   3  28         51.56         63.29        35.21 o                         
  -3   3  28        156.67        101.67        26.95 o                         
  -1   3  28        240.35        288.18        30.06 o                         
   1   3  28        126.56         89.39        25.22 o                         
   3   3  28        219.72        217.05        28.74 o                         
   5   3  28          0.57         56.00        27.59 o                         
  -9   1  29       1194.26       1178.84        95.89 o                         
  -7   1  29        849.22        812.24        60.97 o                         
  -5   1  29        193.33        187.76        36.50 o                         
  -3   1  29        861.82        932.38        52.42 o                         
  -1   1  29         43.40         27.73        17.19 o                         
   1   1  29         33.38         38.06        18.33 o                         
   3   1  29        406.18        445.28        38.92 o                         
   5   1  29        445.73        420.72        34.18 o                         
   7   1  29         77.59         76.31        28.98 o                         
  -8   2  29        297.90        281.49        42.80 o                         
  -6   2  29        205.63        218.54        39.49 o                         
  -4   2  29        542.22        559.67        53.64 o                         
  -2   2  29       1597.65       1715.28        80.38 o                         
   0   2  29        393.79        382.78        34.62 o                         
   2   2  29        312.44        286.71        28.35 o                         
   4   2  29        275.74        208.96        28.50 o                         
   6   2  29        171.08        241.24        31.89 o                         
  -7   3  29         29.77         33.95        36.44 o                         
  -5   3  29        249.56        262.17        48.12 o                         
  -3   3  29         10.14          4.90        23.23 o                         
  -1   3  29          2.30        -21.89        21.89 o                         
   1   3  29         85.08         42.25        25.13 o                         
   3   3  29        115.30         91.79        27.79 o                         
 -10   0  30       1051.81       1152.35       237.98 o                         
  -8   0  30        250.28        181.83       120.33 o                         
  -6   0  30         37.50         23.88        29.17 o                         
  -4   0  30        187.13        188.56        39.97 o                         
  -2   0  30        604.20        545.92        59.71 o                         
   0   0  30        405.94        337.05        52.84 o                         
   2   0  30         20.99         33.49        24.60 o                         
   4   0  30       1991.84       2157.77       109.78 o                         
   6   0  30          9.44        -26.62        33.16 o                         
  -9   1  30          0.70         39.85        38.08 o                         
  -7   1  30         12.70         13.69        28.58 o                         
  -5   1  30        206.29        210.76        37.40 o                         
  -3   1  30        988.68       1055.56        76.21 o                         
  -1   1  30        211.80        185.71        21.65 o                         
   1   1  30         29.49         46.08        19.05 o                         
   3   1  30         28.26         46.51        21.21 o                         
   5   1  30         93.19         61.34        25.11 o                         
   7   1  30          3.38         16.09        25.91 o                         
  -8   2  30        906.87        989.21        75.45 o                         
  -6   2  30        108.64        115.83        37.11 o                         
  -4   2  30        299.80        349.00        40.78 o                         
  -2   2  30        245.29        293.56        32.93 o                         
   0   2  30          1.31         10.12        21.30 o                         
   2   2  30        198.00        250.49        29.34 o                         
   4   2  30        279.62        307.55        31.49 o                         
   6   2  30         84.24        144.74        40.60 o                         
  -5   3  30        524.85        522.31        93.38 o                         
  -3   3  30          6.57         23.40        32.07 o                         
  -1   3  30          2.71        -25.15        25.15 o                         
   1   3  30        107.52        115.54        28.98 o                         
   3   3  30         23.86         30.46        26.86 o                         
  -9   1  31         11.63        -61.73        76.69 o                         
  -7   1  31        651.54        639.44        57.94 o                         
  -5   1  31        410.81        369.31        45.98 o                         
  -3   1  31        622.74        659.73        53.78 o                         
  -1   1  31        693.92        711.45        37.11 o                         
   1   1  31       1265.66       1387.55        68.55 o                         
   3   1  31       1095.36       1263.59        56.86 o                         
   5   1  31        205.12        223.80        29.33 o                         
  -8   2  31         38.84         49.56        36.17 o                         
  -6   2  31        303.33        370.55        51.05 o                         
  -4   2  31        251.80        241.69        40.08 o                         
  -2   2  31        528.33        596.31        53.63 o                         
   0   2  31        427.72        340.05        30.01 o                         
   2   2  31        402.73        512.53        36.95 o                         
   4   2  31        176.98        213.55        36.45 o                         
  -3   3  31          4.23         -8.42        34.40 o                         
  -1   3  31          0.25         -0.73        27.02 o                         
   1   3  31         29.72         85.87        30.23 o                         
  -8   0  32         93.29         80.22       136.37 o                         
  -6   0  32        332.43        279.05        44.94 o                         
  -4   0  32       3274.90       3634.39       188.15 o                         
  -2   0  32       1694.68       1769.87       254.32 o                         
   0   0  32        791.45        733.79        76.31 o                         
   2   0  32        189.59        164.35        32.29 o                         
   4   0  32        942.52       1109.91        89.93 o                         
   6   0  32         13.10         -5.59        33.33 o                         
  -7   1  32          0.49         26.58        34.53 o                         
  -5   1  32        408.43        442.38        51.37 o                         
  -3   1  32         14.09         38.18        33.57 o                         
  -1   1  32        250.47        256.00        47.99 o                         
   1   1  32         39.32         55.87        21.46 o                         
   3   1  32        136.34        145.34        26.18 o                         
   5   1  32         70.75         76.29        27.08 o                         
  -6   2  32         63.35         20.59        37.80 o                         
  -4   2  32        469.79        510.46        50.56 o                         
  -2   2  32          0.56          9.59        34.65 o                         
   0   2  32         11.80         44.74        24.18 o                         
   2   2  32        752.40        823.97        59.74 o                         
   4   2  32         69.89         51.61        33.08 o                         
  -7   1  33          4.74        -12.39        32.32 o                         
  -5   1  33          0.40         25.99        34.88 o                         
  -3   1  33         38.41         25.10        31.51 o                         
  -1   1  33         85.98        104.31        32.17 o                         
   1   1  33         70.34         61.81        22.77 o                         
   3   1  33        220.59        265.59        30.59 o                         
  -4   2  33        206.75        260.85        43.41 o                         
  -2   2  33         35.04         17.28        33.76 o                         
   0   2  33         65.37         49.86        30.74 o                         
   2   2  33          1.33         11.40        26.64 o                         
  -6   0  34        199.70        134.09        61.86 o                         
  -4   0  34        242.58        233.84        50.77 o                         
  -2   0  34          5.77        -30.79        40.76 o                         
   0   0  34        277.56        322.37        85.68 o                         
   2   0  34        399.53        452.31        67.84 o                         
   4   0  34        556.54        539.10        53.19 o                         
  -5   1  34          3.16         27.99        35.17 o                         
  -3   1  34        641.43        770.52        63.45 o                         
  -1   1  34        162.33        108.89        35.64 o                         
   1   1  34         48.34         55.32        24.52 o                         
   3   1  34         47.93         83.20        27.63 o                         
  -2   2  34         11.29          3.40        34.74 o                         
   0   2  34          2.26         10.48        37.76 o                         
  -5   1  35        427.54        487.91        79.51 o                         
  -3   1  35         38.49         33.85        34.92 o                         
  -1   1  35         69.68         86.72        36.61 o                         
   1   1  35        194.27        173.26        36.61 o                         
  -2   0  36        494.01        484.34        67.93 o                         
   0   0  36        708.33        608.75        88.30 o                         
                                                                                
